# Supplementary material for: ITIH4 in Rheumatoid Arthritis Pathogenesis: Network Pharmacology and Molecular Docking Analysis Identify CXCR4 as a Potential Receptor
Source: Pathophysiology. 2024 Sep 20;31(3):514–30. doi: 10.3390/pathophysiology31030038 (PMC11417925; doi:10.3390/pathophysiology31030038)
Supplement: Supplementary file 1 [file pathophysiology-31-00038-s001.zip]

Archive with 1 entries (1 files):
- pathophysiology-3128370-supplementary.xlsx
