# Supplementary material for: ITIH4 in Rheumatoid Arthritis Pathogenesis: Network Pharmacology and Molecular Docking Analysis Identify CXCR4 as a Potential Receptor
Source: Pathophysiology. 2024 Sep 20;31(3):514–30. doi: 10.3390/pathophysiology31030038 (PMC11417925; doi:10.3390/pathophysiology31030038)
Supplement: Supplementary file 1 [file pathophysiology-31-00038-s001.zip › pathophysiology-3128370-supplementary.xlsx]

## Sheet: GO MF 15
background size	chart color	description	Evidence codes	intersecting genes	intersection size	network.SUID	nodes.SUID	p-value	precision	query size	recall	source	term id	term name	term size
20212		"Binding to a protein or protein complex from a different species, for example a pathogen molecule binding to a host protein." [PMID:28861068]	"TAS"|"IEA"|"IDA"	CR2|CXCR4|CD4|CD209|ALB|CCR5|HSPA1B	7	218	409|424|412|451|415|421|430	1.49255e-10	0.368421	19	0.0875	Gene Ontology Molecular Function	GO:0140272	exogenous protein binding	80
8484		Virion - Human immunodeficiency virus	"KEGG"	CXCR4|CD4|CD209|CCR5	4	218	424|412|451|421	3.37192e-09	0.235294	17	0.8	KEGG	KEGG:03260	Virion - Human immunodeficiency virus	5
20212		"Combining with a virus component and mediating entry of the virus into the cell." [GOC:bf, GOC:dph, PMID:7621403, UniProtKB-KW:KW-1183]	"TAS"|"IEA"|"IDA"	CR2|CXCR4|CD4|CD209|CCR5|HSPA1B	6	218	409|424|412|451|421|430	2.0252e-08	0.315789	19	0.0759494	Gene Ontology Molecular Function	GO:0001618	virus receptor activity	79
22097		"A phospholipid microvesicle that is derived from any of several cell types, such as platelets, blood cells, endothelial cells, or others, and contains membrane receptors as well as other proteins characteristic of the parental cell. Microparticles are heterogeneous in size, and are characterized as microvesicles free of nucleic acids." [GOC:BHF, GOC:mah, PMID:16373184]	"HDA"	ITIH4|FN1|ACTG1|VTN|ALB|HSPA1B	6	218	433|445|403|457|415|430	1.92476e-07	0.315789	19	0.0441176	Gene Ontology Cellular Component branch	GO:0072562	blood microparticle	136
21031		"A process carried out by gene products in an organism that enable the organism to engage in a symbiotic relationship, a more or less intimate association, with another organism. The various forms of symbiosis include parasitism, in which the association is disadvantageous or destructive to one of the organisms; mutualism, in which the association is advantageous, or often necessary to one or bot…	"TAS"|"IEA"|"IDA"	CR2|FN1|CXCR4|CD4|CD209|CCL4|CCR5|HSPA1B	8	218	409|445|424|412|451|454|421|430	2.39732e-07	0.421053	19	0.0250784	Gene Ontology Biological Process	GO:0044403	biological process involved in symbiotic interaction	319
8286		Network map of SARS CoV 2 signaling pathway	"WP"	ITIH4|FN1|ACTG1|CD4|CD8A|CCL4|ALB|CCR5	8	218	433|445|403|412|439|454|415|421	4.72139e-07	0.470588	17	0.0368664	WikiPathways	WP:WP5115	Network map of SARS CoV 2 signaling pathway	217
10842		Binding and entry of HIV virion	"REAC"	CXCR4|CD4|CCR5	3	218	424|412|421	4.1279e-06	0.176471	17	0.75	Reactome pathways	REAC:R-HSA-173107	Binding and entry of HIV virion	4
21031		"The process by which a symbiont breaches the plasma membrane or cell envelope and enters the host cell. The process ends when the symbiont or its genome is released into the host cell." [GOC:jl]	"IEA"|"IDA"	CR2|CXCR4|CD4|CD209|CCR5|HSPA1B	6	218	409|424|412|451|421|430	5.41265e-06	0.315789	19	0.0384615	Gene Ontology Biological Process	GO:0046718	symbiont entry into host cell	156
21031		"Entry of a symbiont into the body, tissues, or cells of a host organism as part of the symbiont life cycle. The host is defined as the larger of the organisms involved in a symbiotic interaction." [GOC:vw]	"IEA"|"IDA"	CR2|CXCR4|CD4|CD209|CCR5|HSPA1B	6	218	409|424|412|451|421|430	7.047e-06	0.315789	19	0.0368098	Gene Ontology Biological Process	GO:0044409	symbiont entry into host	163
21031		"An interaction between two organisms living together in more or less intimate association. The term host is used for the larger (macro) of the two members of a symbiosis; the various forms of symbiosis include parasitism, commensalism and mutualism." [GOC:cc]	"TAS"|"IEA"|"IDA"	CR2|CXCR4|CD4|CD209|CCR5|HSPA1B	6	218	409|424|412|451|421|430	3.30171e-05	0.315789	19	0.028436	Gene Ontology Biological Process	GO:0051701	biological process involved in interaction with host	211
8286		Selective expression of chemokine receptors during T cell polarization	"WP"	CXCR4|CD4|CCL4|CCR5	4	218	424|412|454|421	3.41194e-05	0.235294	17	0.137931	WikiPathways	WP:WP4494	Selective expression of chemokine receptors during T cell polarization	29
20212		"Receiving a signal and transmitting it in a cell to initiate an immune response." [PMID:31415752, Wikipedia:Immune_receptor]	"NAS"|"TAS"|"IBA"|"IEA"|"IDA"	CR2|CXCR5|CXCR4|CD4|CCR5	5	218	409|406|424|412|421	5.03012e-05	0.263158	19	0.0344828	Gene Ontology Molecular Function	GO:0140375	immune receptor activity	145
22097		"The space external to the outermost structure of a cell. For cells without external protective or external encapsulating structures this refers to space outside of the plasma membrane. This term covers the host cell environment outside an intracellular parasite." [GOC:go_curators]	"IPI"|"NAS"|"TAS"|"IBA"|"IEA"|"HDA"|"IDA"	ITIH4|CR2|FN1|CXCR4|ACTG1|VTN|TG|ACTBL2|CD209|CD8A|CCL4|ALB|PGK1|HSPA1B	14	218	433|409|445|424|403|457|442|448|451|439|454|415|427|430	5.63152e-05	0.736842	19	0.00332305	Gene Ontology Cellular Component branch	GO:0005576	extracellular region	4213
20212		"Combining with an extracellular or intracellular messenger, and in cooperation with a nearby primary receptor, initiating a change in cell activity." [GOC:go_curators]	"NAS"|"TAS"|"IEA"	CXCR4|CD4|CD8A|CCR5	4	218	424|412|439|421	5.64579e-05	0.210526	19	0.0701754	Gene Ontology Molecular Function	GO:0015026	coreceptor activity	57
21031		"A multi-organism process in which a virus is a participant. The other participant is the host. Includes infection of a host cell, replication of the viral genome, and assembly of progeny virus particles. In some cases the viral genetic material may integrate into the host genome and only subsequently, under particular circumstances, 'complete' its life cycle." [GOC:bf, GOC:jl, GOC:mah]	"NAS"|"TAS"|"IMP"|"IEA"|"IDA"	CR2|CXCR4|CD4|CD209|CCL4|CCR5|HSPA1B	7	218	409|424|412|451|454|421|430	8.15188e-05	0.368421	19	0.016317	Gene Ontology Biological Process	GO:0016032	viral process	429
22097		"The leaflet of the plasma membrane that faces away from the cytoplasm and any proteins embedded or anchored in it or attached to its surface." [GOC:dos, GOC:tb]	"IBA"|"IEA"|"IDA"	CXCR5|CXCR4|CD4|CD209|CD8A|CCR5	6	218	406|424|412|451|439|421	9.24491e-05	0.315789	19	0.015625	Gene Ontology Cellular Component branch	GO:0009897	external side of plasma membrane	384
21031		"Any immune system process that functions in the calibrated response of an organism to a potential internal or invasive threat." [GO_REF:0000022, GOC:add]	"NAS"|"TAS"|"IMP"|"ISS"|"IBA"|"IEA"|"IDA"	CR2|CXCR5|CXCR4|ACTG1|VTN|CD4|CD209|CD8A|CCL4|CCR5|HSPA1B	11	218	409|406|424|403|457|412|451|439|454|421|430	0.000276069	0.578947	19	0.0055332	Gene Ontology Biological Process	GO:0006955	immune response	1988
20212		"Combining with a C-C chemokine and transmitting the signal from one side of the membrane to the other to initiate a change in cell activity. C-C chemokines do not have an amino acid between the first two cysteines of the characteristic four-cysteine motif." [GOC:signaling, PMID:8662823]	"NAS"|"IBA"|"IEA"|"IDA"	CXCR5|CXCR4|CCR5	3	218	406|424|421	0.000326046	0.157895	19	0.130435	Gene Ontology Molecular Function	GO:0016493	C-C chemokine receptor activity	23
22097		"That part of a multicellular organism outside the cells proper, usually taken to be outside the plasma membranes, and occupied by fluid." [ISBN:0198547684]	"IPI"|"TAS"|"IBA"|"IEA"|"HDA"|"IDA"	ITIH4|CR2|FN1|CXCR4|ACTG1|VTN|TG|ACTBL2|CCL4|ALB|PGK1|HSPA1B	12	218	433|409|445|424|403|457|442|448|454|415|427|430	0.000341821	0.631579	19	0.00363306	Gene Ontology Cellular Component branch	GO:0005615	extracellular space	3303
10842		Early Phase of HIV Life Cycle	"REAC"	CXCR4|CD4|CCR5	3	218	424|412|421	0.000372016	0.176471	17	0.214286	Reactome pathways	REAC:R-HSA-162594	Early Phase of HIV Life Cycle	14
20212		"Binding to a C-C chemokine; C-C chemokines do not have an amino acid between the first two cysteines of the characteristic four-cysteine motif." [GOC:ai]	"IPI"|"IBA"|"IEA"	CXCR5|CXCR4|CCR5	3	218	406|424|421	0.000372403	0.157895	19	0.125	Gene Ontology Molecular Function	GO:0019957	C-C chemokine binding	24
21031		"A set of processes which all viruses follow to ensure survival; includes attachment and entry of the virus particle, decoding of genome information, translation of viral mRNA by host ribosomes, genome replication, and assembly and release of viral particles containing the genome." [ISBN:1555811272]	"NAS"|"TAS"|"IMP"|"IEA"|"IDA"	CR2|CXCR4|CD4|CD209|CCR5|HSPA1B	6	218	409|424|412|451|421|430	0.000388437	0.315789	19	0.01875	Gene Ontology Biological Process	GO:0019058	viral life cycle	320
22097		"A vesicle that is released into the extracellular region by fusion of the limiting endosomal membrane of a multivesicular body with the plasma membrane. Extracellular exosomes, also simply called exosomes, have a diameter of about 40-100 nm." [GOC:BHF, GOC:mah, GOC:vesicles, PMID:15908444, PMID:17641064, PMID:19442504, PMID:19498381, PMID:22418571, PMID:24009894]	"HDA"|"IDA"	ITIH4|CR2|FN1|CXCR4|ACTG1|VTN|ACTBL2|ALB|PGK1|HSPA1B	10	218	433|409|445|424|403|457|448|415|427|430	0.000393588	0.526316	19	0.00474158	Gene Ontology Cellular Component branch	GO:0070062	extracellular exosome	2109
22097		"Any vesicle that is part of the extracellular region." [GO_REF:0000064, GOC:pm, GOC:TermGenie, PMID:24769233]	"HDA"|"IDA"	ITIH4|CR2|FN1|CXCR4|ACTG1|VTN|ACTBL2|ALB|PGK1|HSPA1B	10	218	433|409|445|424|403|457|448|415|427|430	0.000436607	0.526316	19	0.00468823	Gene Ontology Cellular Component branch	GO:1903561	extracellular vesicle	2133
22097		"Organized structure of distinctive morphology and function, occurring outside the cell. Includes, for example, extracellular membrane vesicles (EMVs) and the cellulosomes of anaerobic bacteria and fungi." [GOC:jl, PMID:9914479]	"IEA"|"HDA"|"IDA"	ITIH4|CR2|FN1|CXCR4|ACTG1|VTN|ACTBL2|ALB|PGK1|HSPA1B	10	218	433|409|445|424|403|457|448|415|427|430	0.000438486	0.526316	19	0.00468604	Gene Ontology Cellular Component branch	GO:0043230	extracellular organelle	2134
22097		"Organized structure of distinctive morphology and function, bounded by a lipid bilayer membrane and occurring outside the cell." [GOC:isa_complete]	"IEA"|"HDA"|"IDA"	ITIH4|CR2|FN1|CXCR4|ACTG1|VTN|ACTBL2|ALB|PGK1|HSPA1B	10	218	433|409|445|424|403|457|448|415|427|430	0.000438486	0.526316	19	0.00468604	Gene Ontology Cellular Component branch	GO:0065010	extracellular membrane-bounded organelle	2134
20212		"Combining with a chemokine, and transmitting the signal from one side of the membrane to the other to initiate a change in cell activity. Chemokines are a family of small chemotactic cytokines; their name is derived from their ability to induce directed chemotaxis in nearby responsive cells. All chemokines possess a number of conserved cysteine residues involved in intramolecular disulfide bond …	"NAS"|"TAS"|"IBA"|"IEA"|"IDA"	CXCR5|CXCR4|CCR5	3	218	406|424|421	0.000477815	0.157895	19	0.115385	Gene Ontology Molecular Function	GO:0004950	chemokine receptor activity	26
20212		"Combining with a chemoattractant and transmitting the signal across the membrane by activating an associated G-protein; promotes the exchange of GDP for GTP on the alpha subunit of a heterotrimeric G-protein complex." [GOC:bf, GOC:mah]	"NAS"|"TAS"|"IBA"|"IEA"|"IDA"	CXCR5|CXCR4|CCR5	3	218	406|424|421	0.000477815	0.157895	19	0.115385	Gene Ontology Molecular Function	GO:0001637	G protein-coupled chemoattractant receptor activity	26
10842		Chemokine receptors bind chemokines	"REAC"	CXCR5|CXCR4|CCL4|CCR5	4	218	406|424|454|421	0.000500862	0.235294	17	0.0701754	Reactome pathways	REAC:R-HSA-380108	Chemokine receptors bind chemokines	57
20212		"Combining with a cytokine and transmitting the signal from one side of the membrane to the other to initiate a change in cell activity." [GOC:add, GOC:mah]	"NAS"|"TAS"|"IBA"|"IEA"|"IDA"	CXCR5|CXCR4|CD4|CCR5	4	218	406|424|412|421	0.000568491	0.210526	19	0.039604	Gene Ontology Molecular Function	GO:0004896	cytokine receptor activity	101
21031		"Any process involved in the development or functioning of the immune system, an organismal system for calibrated responses to potential internal or invasive threats." [GO_REF:0000022, GOC:add]	"NAS"|"TAS"|"IMP"|"ISS"|"IBA"|"IEA"|"IDA"	CR2|FN1|CXCR5|CXCR4|ACTG1|VTN|CD4|CD209|CD8A|CCL4|CCR5|HSPA1B	12	218	409|445|406|424|403|457|412|451|439|454|421|430	0.000799041	0.631579	19	0.00432277	Gene Ontology Biological Process	GO:0002376	immune system process	2776
22097		"The external part of the cell wall and/or plasma membrane." [GOC:jl, GOC:mtg_sensu, GOC:sm]	"IBA"|"IEA"|"IDA"|"HDA"	SDC3|CXCR5|CXCR4|CD4|CD209|CD8A|CCR5	7	218	436|406|424|412|451|439|421	0.000948033	0.368421	19	0.00775194	Gene Ontology Cellular Component branch	GO:0009986	cell surface	903
20212		"Binding to a chemokine. Chemokines are a family of small chemotactic cytokines; their name is derived from their ability to induce directed chemotaxis in nearby responsive cells. All chemokines possess a number of conserved cysteine residues involved in intramolecular disulfide bond formation. Some chemokines are considered pro-inflammatory and can be induced during an immune response to recruit…	"IPI"|"IBA"|"IEA"	CXCR5|CXCR4|CCR5	3	218	406|424|421	0.000998517	0.157895	19	0.0909091	Gene Ontology Molecular Function	GO:0019956	chemokine binding	33
21031		"Any process that results in a change in state or activity of a cell or an organism (in terms of movement, secretion, enzyme production, gene expression, etc.) as a result of a cytokine stimulus." [GOC:sl]	"IEP"|"IGI"|"IMP"|"IBA"|"IEA"|"IDA"	ITIH4|CXCR5|CXCR4|ACTG1|CD4|CCL4|CCR5|HSPA1B	8	218	433|406|424|403|412|454|421|430	0.00100773	0.421053	19	0.00858369	Gene Ontology Biological Process	GO:0034097	response to cytokine	932
21031		"Reactions, triggered in response to the presence of a foreign body or the occurrence of an injury, which result in restriction of damage to the organism attacked or prevention/recovery from the infection caused by the attack." [GOC:go_curators]	"IEP"|"TAS"|"IMP"|"IBA"|"IEA"	ITIH4|CR2|FN1|CXCR4|ACTG1|CD4|CD209|CCL4|CCR5|HSPA1B	10	218	433|409|445|424|403|412|451|454|421|430	0.00126015	0.526316	19	0.00558347	Gene Ontology Biological Process	GO:0006952	defense response	1791
21031		"The series of molecular signals initiated by a chemokine binding to its receptor on the surface of a target cell, and ending with the regulation of a downstream cellular process, e.g. transcription." [GOC:mah, GOC:signaling]	"IGI"|"IMP"|"IBA"|"IEA"|"IDA"	CXCR5|CXCR4|CCL4|CCR5	4	218	406|424|454|421	0.00165299	0.210526	19	0.0444444	Gene Ontology Biological Process	GO:0070098	chemokine-mediated signaling pathway	90
21031		"Any intracellular signal transduction in which the signal is passed on within the cell via calcium ions." [GOC:signaling]	"IMP"|"IBA"|"IEA"|"IDA"	CXCR5|CXCR4|CD4|CCL4|CCR5	5	218	406|424|412|454|421	0.001886	0.263158	19	0.0224215	Gene Ontology Biological Process	GO:0019722	calcium-mediated signaling	223
20212		"Binding to an identical protein or proteins." [GOC:jl]	"IPI"|"IEA"|"IDA"	CR2|SDC3|FN1|ACTG1|VTN|CD4|TG|CCL4|ALB|CCR5	10	218	409|436|445|403|457|412|442|454|415|421	0.00188718	0.526316	19	0.00462535	Gene Ontology Molecular Function	GO:0042802	identical protein binding	2162
8484		Viral protein interaction with cytokine and cytokine receptor	"KEGG"	CXCR5|CXCR4|CCL4|CCR5	4	218	406|424|454|421	0.00217278	0.235294	17	0.0408163	KEGG	KEGG:04061	Viral protein interaction with cytokine and cytokine receptor	98
20212		"Binding to a cytokine, any of a group of proteins that function to control the survival, growth and differentiation of tissues and cells, and which have autocrine and paracrine activity." [GOC:ai, GOC:bf, ISBN:0198599471]	"IPI"|"IBA"|"IEA"	CXCR5|CXCR4|CD4|CCR5	4	218	406|424|412|421	0.0023962	0.210526	19	0.0275862	Gene Ontology Molecular Function	GO:0019955	cytokine binding	145
21031		"Any process that results in a change in state or activity of a cell (in terms of movement, secretion, enzyme production, gene expression, etc.) as a result of a chemokine stimulus." [PMID:11113082]	"IGI"|"IMP"|"IBA"|"IEA"|"IDA"	CXCR5|CXCR4|CCL4|CCR5	4	218	406|424|454|421	0.00242273	0.210526	19	0.040404	Gene Ontology Biological Process	GO:1990869	cellular response to chemokine	99
21031		"Any process that results in a change in state or activity of a cell or an organism (in terms of movement, secretion, enzyme production, gene expression, etc.) as a result of a chemokine stimulus." [PMID:11113082]	"IGI"|"IMP"|"IBA"|"IEA"|"IDA"	CXCR5|CXCR4|CCL4|CCR5	4	218	406|424|454|421	0.00242273	0.210526	19	0.040404	Gene Ontology Biological Process	GO:1990868	response to chemokine	99
10842		Syndecan interactions	"REAC"	SDC3|FN1|VTN	3	218	436|445|457	0.00262653	0.176471	17	0.115385	Reactome pathways	REAC:R-HSA-3000170	Syndecan interactions	26
22097		"Any small, fluid-filled, spherical organelle enclosed by membrane." [GOC:mah, GOC:pz, GOC:vesicles]	"TAS"|"IEA"|"HDA"|"IDA"	ITIH4|CR2|FN1|CXCR4|ACTG1|VTN|CD4|ACTBL2|ALB|PGK1|CCR5|HSPA1B	12	218	433|409|445|424|403|457|412|448|415|427|421|430	0.00271706	0.631579	19	0.002997	Gene Ontology Cellular Component branch	GO:0031982	vesicle	4004
21031		"Any process that results in a change in state or activity of a cell or an organism (in terms of movement, secretion, enzyme production, gene expression, etc.) as a result of a disturbance in organismal or cellular homeostasis, usually, but not necessarily, exogenous (e.g. temperature, humidity, ionizing radiation)." [GOC:mah]	"IEP"|"IC"|"NAS"|"TAS"|"HMP"|"IMP"|"IBA"|"IEA"|"IDA"	ITIH4|CR2|FN1|CXCR4|ACTG1|VTN|CD4|CD209|CCL4|ALB|PGK1|CCR5|HSPA1B	13	218	433|409|445|424|403|457|412|451|454|415|427|421|430	0.00330374	0.684211	19	0.00337224	Gene Ontology Biological Process	GO:0006950	response to stress	3855
22097		"A cellular component consisting of one leaflet of a membrane bilayer and any proteins embedded or anchored in it or attached to its surface." [GOC:dos]	"IBA"|"IEA"|"IDA"	CXCR5|CXCR4|CD4|CD209|CD8A|CCR5	6	218	406|424|412|451|439|421	0.00347137	0.315789	19	0.00832178	Gene Ontology Cellular Component branch	GO:0098552	side of membrane	721
22097		"Any cellular component of a host cell. The host is an organism in which another organism, for instance a parasite or symbiont, spends part or all of its life cycle and from which it obtains nourishment and/or protection." [ISBN:0198506732]	"IEA"	VTN|CD209	2	218	457|451	0.00488961	0.105263	19	0.2	Gene Ontology Cellular Component branch	GO:0018995	host cellular component	10
21031		"The series of molecular signals initiated by the binding of a cytokine to a receptor on the surface of a cell, and ending with the regulation of a downstream cellular process, e.g. transcription." [GOC:mah, GOC:signaling, PMID:19295629]	"IGI"|"IMP"|"IBA"|"IEA"|"IDA"	CXCR5|CXCR4|CD4|CCL4|CCR5|HSPA1B	6	218	406|424|412|454|421|430	0.00516034	0.315789	19	0.012024	Gene Ontology Biological Process	GO:0019221	cytokine-mediated signaling pathway	499
20212		"Combining with a C-X-C chemokine and transmitting the signal from one side of the membrane to the other to initiate a change in cell activity. A C-X-C chemokine has a single amino acid between the first two cysteines of the characteristic four cysteine motif." [GOC:signaling, PMID:8662823]	"NAS"|"IEA"|"IDA"	CXCR5|CXCR4	2	218	406|424	0.00618064	0.105263	19	0.25	Gene Ontology Molecular Function	GO:0016494	C-X-C chemokine receptor activity	8
21031		"Any process that results in a change in state or activity of a cell or an organism (in terms of movement, secretion, enzyme production, gene expression, etc.) as a result of an external stimulus." [GOC:hb]	"IEP"|"IC"|"NAS"|"TAS"|"IMP"|"IBA"|"IEA"|"IDA"	CR2|CXCR5|CXCR4|ACTG1|VTN|CD4|CD209|CCL4|ALB|CCR5|HSPA1B	11	218	409|406|424|403|457|412|451|454|415|421|430	0.00666719	0.578947	19	0.00403966	Gene Ontology Biological Process	GO:0009605	response to external stimulus	2723
21031		"Any process that results in a change in state or activity of a cell (in terms of movement, secretion, enzyme production, gene expression, etc.) as a result of a cytokine stimulus." [GOC:mah]	"IGI"|"IMP"|"IBA"|"IEA"|"IDA"	CXCR5|CXCR4|ACTG1|CD4|CCL4|CCR5|HSPA1B	7	218	406|424|403|412|454|421|430	0.00741267	0.368421	19	0.00834327	Gene Ontology Biological Process	GO:0071345	cellular response to cytokine stimulus	839
8484		Yersinia infection	"KEGG"	FN1|ACTG1|CD4|CD8A	4	218	445|403|412|439	0.00782521	0.235294	17	0.0294118	KEGG	KEGG:05135	Yersinia infection	136
20212		"The action of a molecule that contributes to the structural integrity of a postsynaptic actin cytoskeleton." [GOC:dos]	"IBA"	ACTG1|ACTBL2	2	218	403|448	0.00794209	0.105263	19	0.222222	Gene Ontology Molecular Function	GO:0098973	structural constituent of postsynaptic actin cytoskeleton	9
20212		"Binding to one or more specific sites on a receptor molecule, a macromolecule that undergoes combination with a hormone, neurotransmitter, drug or intracellular messenger to initiate a change in cell function." [GOC:bf, GOC:ceb, ISBN:0198506732]	"IPI"|"NAS"|"TAS"|"IMP"|"IBA"|"IEA"|"IDA"	CR2|FN1|VTN|CD4|TG|CD8A|CCL4|HSPA1B	8	218	409|445|457|412|442|439|454|430	0.00863895	0.421053	19	0.00532978	Gene Ontology Molecular Function	GO:0005102	signaling receptor binding	1501
21031		"Any process involved in the controlled self-propelled movement of a cell that results in translocation of the cell from one place to another." [GOC:dgh, GOC:dph, GOC:isa_complete, GOC:mlg]	"TAS"|"IGI"|"IMP"|"IBA"|"IEA"|"IDA"	SDC3|FN1|CXCR5|CXCR4|ACTG1|VTN|ACTBL2|CCL4|CCR5	9	218	436|445|406|424|403|457|448|454|421	0.00941895	0.473684	19	0.00526624	Gene Ontology Biological Process	GO:0048870	cell motility	1709
21031		"Any process evolved to enable an interaction with an organism of a different species." [GOC:cc]	"IEP"|"TAS"|"IMP"|"IBA"|"IEA"|"IDA"	CR2|FN1|CXCR4|ACTG1|CD4|CD209|CCL4|CCR5|HSPA1B	9	218	409|445|424|403|412|451|454|421|430	0.0101217	0.473684	19	0.00522042	Gene Ontology Biological Process	GO:0044419	biological process involved in interspecies interaction between organisms	1724
8484		Cytokine-cytokine receptor interaction	"KEGG"	CXCR5|CXCR4|CD4|CCL4|CCR5	5	218	406|424|412|454|421	0.012368	0.294118	17	0.0171821	KEGG	KEGG:04060	Cytokine-cytokine receptor interaction	291
8484		Viral life cycle - HIV-1	"KEGG"	CXCR4|CD4|CCR5	3	218	424|412|421	0.014379	0.176471	17	0.0483871	KEGG	KEGG:03250	Viral life cycle - HIV-1	62
8484		Antigen processing and presentation	"KEGG"	CD4|CD8A|HSPA1B	3	218	412|439|430	0.0197478	0.176471	17	0.0434783	KEGG	KEGG:04612	Antigen processing and presentation	69
22097		"The volume enclosed by the membranes of the endoplasmic reticulum." [ISBN:0198547684]	"TAS"|"IEA"	FN1|VTN|CD4|ALB	4	218	445|457|412|415	0.0201549	0.210526	19	0.0127796	Gene Ontology Cellular Component branch	GO:0005788	endoplasmic reticulum lumen	313
8484		Chemokine signaling pathway	"KEGG"	CXCR5|CXCR4|CCL4|CCR5	4	218	406|424|454|421	0.0282419	0.235294	17	0.0210526	KEGG	KEGG:04062	Chemokine signaling pathway	190
10842		Non-integrin membrane-ECM interactions	"REAC"	SDC3|FN1|VTN	3	218	436|445|457	0.0302186	0.176471	17	0.0517241	Reactome pathways	REAC:R-HSA-3000171	Non-integrin membrane-ECM interactions	58
21031		"The controlled self-propelled movement of a cell from one site to a destination guided by molecular cues." [GOC:cjm, GOC:dph, GOC:ems, GOC:pf, Wikipedia:Cell_migration]	"TAS"|"IGI"|"IMP"|"IBA"|"IEA"|"IDA"	SDC3|FN1|CXCR5|CXCR4|ACTG1|VTN|CCL4|CCR5	8	218	436|445|406|424|403|457|454|421	0.0341366	0.421053	19	0.00534759	Gene Ontology Biological Process	GO:0016477	cell migration	1496
21031		"Any process that increases the rate, frequency, or extent of the series of events that restore integrity to a damaged tissue, following an injury." [GOC:BHF]	"IC"|"NAS"|"IMP"|"IEA"	CXCR4|ACTG1|VTN	3	218	424|403|457	0.0342685	0.157895	19	0.047619	Gene Ontology Biological Process	GO:0090303	positive regulation of wound healing	63
21031		"A multicellular organismal process by which exposure to an activating factor such as a cellular or soluble ligand results in a change in the morphology or behavior of a cell." [GOC:mgi_curators]	"NAS"|"HMP"|"ISS"|"IBA"|"IEA"|"IDA"	CR2|FN1|CXCR5|ACTG1|CD4|CD209|CD8A	7	218	409|445|406|403|412|451|439	0.0414007	0.368421	19	0.00641026	Gene Ontology Biological Process	GO:0001775	cell activation	1092
22097		"A multisubunit complex that catalyzes the acetylation of histones H4 and H2A." [GOC:mah, GOC:rb]	"IBA"	ACTG1|ACTBL2	2	218	403|448	0.0436874	0.105263	19	0.0689655	Gene Ontology Cellular Component branch	GO:0043189	H4/H2A histone acetyltransferase complex	29
22097		"A complex having histone acetylase activity on chromatin, as well as ATPase, DNA helicase and structural DNA binding activities. The complex is thought to be involved in double-strand DNA break repair. Subunits of the human complex include HTATIP/TIP60, TRRAP, RUVBL1, BUVBL2, beta-actin and BAF53/ACTL6A. In yeast, the complex has 13 subunits, including the catalytic subunit Esa1 (homologous to h…	"IBA"	ACTG1|ACTBL2	2	218	403|448	0.0436874	0.105263	19	0.0689655	Gene Ontology Cellular Component branch	GO:0035267	NuA4 histone acetyltransferase complex	29
21031		"Any process that results in a change in state or activity of a cell or an organism (in terms of movement, secretion, enzyme production, gene expression, etc.) as a result of a stimulus from another living organism." [GOC:ai]	"IEP"|"TAS"|"IMP"|"IBA"|"IEA"	CR2|CXCR4|ACTG1|CD4|CD209|CCL4|CCR5|HSPA1B	8	218	409|424|403|412|451|454|421|430	0.0437615	0.421053	19	0.00516796	Gene Ontology Biological Process	GO:0051707	response to other organism	1548
21031		"Any process that results in a change in state or activity of a cell or an organism (in terms of movement, secretion, enzyme production, gene expression, etc.) as a result of an external biotic stimulus, an external stimulus caused by, or produced by living things." [GOC:go_curators]	"IEP"|"TAS"|"IMP"|"IBA"|"IEA"	CR2|CXCR4|ACTG1|CD4|CD209|CCL4|CCR5|HSPA1B	8	218	409|424|403|412|451|454|421|430	0.0443805	0.421053	19	0.00515796	Gene Ontology Biological Process	GO:0043207	response to external biotic stimulus	1551
8484		Hematopoietic cell lineage	"KEGG"	CR2|CD4|CD8A	3	218	409|412|439	0.0460018	0.176471	17	0.0326087	KEGG	KEGG:04640	Hematopoietic cell lineage	92
8286		Peptide GPCRs	"WP"	CXCR5|CXCR4|CCR5	3	218	406|424|421	0.0479228	0.176471	17	0.0416667	WikiPathways	WP:WP24	Peptide GPCRs	72

## Sheet: GO BP 25
background size	chart color	description	Evidence codes	intersecting genes	intersection size	network.SUID	nodes.SUID	p-value	precision	query size	recall	source	term id	term name	term size
20212		"Binding to a protein or protein complex from a different species, for example a pathogen molecule binding to a host protein." [PMID:28861068]	"TAS"|"IEA"|"IDA"	CR2|CXCR4|CD4|CD209|ALB|CCR5|HSPA1B	7	218	409|424|412|451|415|421|430	1.49255e-10	0.368421	19	0.0875	Gene Ontology Molecular Function	GO:0140272	exogenous protein binding	80
8484		Virion - Human immunodeficiency virus	"KEGG"	CXCR4|CD4|CD209|CCR5	4	218	424|412|451|421	3.37192e-09	0.235294	17	0.8	KEGG	KEGG:03260	Virion - Human immunodeficiency virus	5
20212		"Combining with a virus component and mediating entry of the virus into the cell." [GOC:bf, GOC:dph, PMID:7621403, UniProtKB-KW:KW-1183]	"TAS"|"IEA"|"IDA"	CR2|CXCR4|CD4|CD209|CCR5|HSPA1B	6	218	409|424|412|451|421|430	2.0252e-08	0.315789	19	0.0759494	Gene Ontology Molecular Function	GO:0001618	virus receptor activity	79
22097		"A phospholipid microvesicle that is derived from any of several cell types, such as platelets, blood cells, endothelial cells, or others, and contains membrane receptors as well as other proteins characteristic of the parental cell. Microparticles are heterogeneous in size, and are characterized as microvesicles free of nucleic acids." [GOC:BHF, GOC:mah, PMID:16373184]	"HDA"	ITIH4|FN1|ACTG1|VTN|ALB|HSPA1B	6	218	433|445|403|457|415|430	1.92476e-07	0.315789	19	0.0441176	Gene Ontology Cellular Component branch	GO:0072562	blood microparticle	136
21031		"A process carried out by gene products in an organism that enable the organism to engage in a symbiotic relationship, a more or less intimate association, with another organism. The various forms of symbiosis include parasitism, in which the association is disadvantageous or destructive to one of the organisms; mutualism, in which the association is advantageous, or often necessary to one or bot…	"TAS"|"IEA"|"IDA"	CR2|FN1|CXCR4|CD4|CD209|CCL4|CCR5|HSPA1B	8	218	409|445|424|412|451|454|421|430	2.39732e-07	0.421053	19	0.0250784	Gene Ontology Biological Process	GO:0044403	biological process involved in symbiotic interaction	319
8286		Network map of SARS CoV 2 signaling pathway	"WP"	ITIH4|FN1|ACTG1|CD4|CD8A|CCL4|ALB|CCR5	8	218	433|445|403|412|439|454|415|421	4.72139e-07	0.470588	17	0.0368664	WikiPathways	WP:WP5115	Network map of SARS CoV 2 signaling pathway	217
10842		Binding and entry of HIV virion	"REAC"	CXCR4|CD4|CCR5	3	218	424|412|421	4.1279e-06	0.176471	17	0.75	Reactome pathways	REAC:R-HSA-173107	Binding and entry of HIV virion	4
21031		"The process by which a symbiont breaches the plasma membrane or cell envelope and enters the host cell. The process ends when the symbiont or its genome is released into the host cell." [GOC:jl]	"IEA"|"IDA"	CR2|CXCR4|CD4|CD209|CCR5|HSPA1B	6	218	409|424|412|451|421|430	5.41265e-06	0.315789	19	0.0384615	Gene Ontology Biological Process	GO:0046718	symbiont entry into host cell	156
21031		"Entry of a symbiont into the body, tissues, or cells of a host organism as part of the symbiont life cycle. The host is defined as the larger of the organisms involved in a symbiotic interaction." [GOC:vw]	"IEA"|"IDA"	CR2|CXCR4|CD4|CD209|CCR5|HSPA1B	6	218	409|424|412|451|421|430	7.047e-06	0.315789	19	0.0368098	Gene Ontology Biological Process	GO:0044409	symbiont entry into host	163
21031		"An interaction between two organisms living together in more or less intimate association. The term host is used for the larger (macro) of the two members of a symbiosis; the various forms of symbiosis include parasitism, commensalism and mutualism." [GOC:cc]	"TAS"|"IEA"|"IDA"	CR2|CXCR4|CD4|CD209|CCR5|HSPA1B	6	218	409|424|412|451|421|430	3.30171e-05	0.315789	19	0.028436	Gene Ontology Biological Process	GO:0051701	biological process involved in interaction with host	211
8286		Selective expression of chemokine receptors during T cell polarization	"WP"	CXCR4|CD4|CCL4|CCR5	4	218	424|412|454|421	3.41194e-05	0.235294	17	0.137931	WikiPathways	WP:WP4494	Selective expression of chemokine receptors during T cell polarization	29
20212		"Receiving a signal and transmitting it in a cell to initiate an immune response." [PMID:31415752, Wikipedia:Immune_receptor]	"NAS"|"TAS"|"IBA"|"IEA"|"IDA"	CR2|CXCR5|CXCR4|CD4|CCR5	5	218	409|406|424|412|421	5.03012e-05	0.263158	19	0.0344828	Gene Ontology Molecular Function	GO:0140375	immune receptor activity	145
22097		"The space external to the outermost structure of a cell. For cells without external protective or external encapsulating structures this refers to space outside of the plasma membrane. This term covers the host cell environment outside an intracellular parasite." [GOC:go_curators]	"IPI"|"NAS"|"TAS"|"IBA"|"IEA"|"HDA"|"IDA"	ITIH4|CR2|FN1|CXCR4|ACTG1|VTN|TG|ACTBL2|CD209|CD8A|CCL4|ALB|PGK1|HSPA1B	14	218	433|409|445|424|403|457|442|448|451|439|454|415|427|430	5.63152e-05	0.736842	19	0.00332305	Gene Ontology Cellular Component branch	GO:0005576	extracellular region	4213
20212		"Combining with an extracellular or intracellular messenger, and in cooperation with a nearby primary receptor, initiating a change in cell activity." [GOC:go_curators]	"NAS"|"TAS"|"IEA"	CXCR4|CD4|CD8A|CCR5	4	218	424|412|439|421	5.64579e-05	0.210526	19	0.0701754	Gene Ontology Molecular Function	GO:0015026	coreceptor activity	57
21031		"A multi-organism process in which a virus is a participant. The other participant is the host. Includes infection of a host cell, replication of the viral genome, and assembly of progeny virus particles. In some cases the viral genetic material may integrate into the host genome and only subsequently, under particular circumstances, 'complete' its life cycle." [GOC:bf, GOC:jl, GOC:mah]	"NAS"|"TAS"|"IMP"|"IEA"|"IDA"	CR2|CXCR4|CD4|CD209|CCL4|CCR5|HSPA1B	7	218	409|424|412|451|454|421|430	8.15188e-05	0.368421	19	0.016317	Gene Ontology Biological Process	GO:0016032	viral process	429
22097		"The leaflet of the plasma membrane that faces away from the cytoplasm and any proteins embedded or anchored in it or attached to its surface." [GOC:dos, GOC:tb]	"IBA"|"IEA"|"IDA"	CXCR5|CXCR4|CD4|CD209|CD8A|CCR5	6	218	406|424|412|451|439|421	9.24491e-05	0.315789	19	0.015625	Gene Ontology Cellular Component branch	GO:0009897	external side of plasma membrane	384
21031		"Any immune system process that functions in the calibrated response of an organism to a potential internal or invasive threat." [GO_REF:0000022, GOC:add]	"NAS"|"TAS"|"IMP"|"ISS"|"IBA"|"IEA"|"IDA"	CR2|CXCR5|CXCR4|ACTG1|VTN|CD4|CD209|CD8A|CCL4|CCR5|HSPA1B	11	218	409|406|424|403|457|412|451|439|454|421|430	0.000276069	0.578947	19	0.0055332	Gene Ontology Biological Process	GO:0006955	immune response	1988
20212		"Combining with a C-C chemokine and transmitting the signal from one side of the membrane to the other to initiate a change in cell activity. C-C chemokines do not have an amino acid between the first two cysteines of the characteristic four-cysteine motif." [GOC:signaling, PMID:8662823]	"NAS"|"IBA"|"IEA"|"IDA"	CXCR5|CXCR4|CCR5	3	218	406|424|421	0.000326046	0.157895	19	0.130435	Gene Ontology Molecular Function	GO:0016493	C-C chemokine receptor activity	23
22097		"That part of a multicellular organism outside the cells proper, usually taken to be outside the plasma membranes, and occupied by fluid." [ISBN:0198547684]	"IPI"|"TAS"|"IBA"|"IEA"|"HDA"|"IDA"	ITIH4|CR2|FN1|CXCR4|ACTG1|VTN|TG|ACTBL2|CCL4|ALB|PGK1|HSPA1B	12	218	433|409|445|424|403|457|442|448|454|415|427|430	0.000341821	0.631579	19	0.00363306	Gene Ontology Cellular Component branch	GO:0005615	extracellular space	3303
10842		Early Phase of HIV Life Cycle	"REAC"	CXCR4|CD4|CCR5	3	218	424|412|421	0.000372016	0.176471	17	0.214286	Reactome pathways	REAC:R-HSA-162594	Early Phase of HIV Life Cycle	14
20212		"Binding to a C-C chemokine; C-C chemokines do not have an amino acid between the first two cysteines of the characteristic four-cysteine motif." [GOC:ai]	"IPI"|"IBA"|"IEA"	CXCR5|CXCR4|CCR5	3	218	406|424|421	0.000372403	0.157895	19	0.125	Gene Ontology Molecular Function	GO:0019957	C-C chemokine binding	24
21031		"A set of processes which all viruses follow to ensure survival; includes attachment and entry of the virus particle, decoding of genome information, translation of viral mRNA by host ribosomes, genome replication, and assembly and release of viral particles containing the genome." [ISBN:1555811272]	"NAS"|"TAS"|"IMP"|"IEA"|"IDA"	CR2|CXCR4|CD4|CD209|CCR5|HSPA1B	6	218	409|424|412|451|421|430	0.000388437	0.315789	19	0.01875	Gene Ontology Biological Process	GO:0019058	viral life cycle	320
22097		"A vesicle that is released into the extracellular region by fusion of the limiting endosomal membrane of a multivesicular body with the plasma membrane. Extracellular exosomes, also simply called exosomes, have a diameter of about 40-100 nm." [GOC:BHF, GOC:mah, GOC:vesicles, PMID:15908444, PMID:17641064, PMID:19442504, PMID:19498381, PMID:22418571, PMID:24009894]	"HDA"|"IDA"	ITIH4|CR2|FN1|CXCR4|ACTG1|VTN|ACTBL2|ALB|PGK1|HSPA1B	10	218	433|409|445|424|403|457|448|415|427|430	0.000393588	0.526316	19	0.00474158	Gene Ontology Cellular Component branch	GO:0070062	extracellular exosome	2109
22097		"Any vesicle that is part of the extracellular region." [GO_REF:0000064, GOC:pm, GOC:TermGenie, PMID:24769233]	"HDA"|"IDA"	ITIH4|CR2|FN1|CXCR4|ACTG1|VTN|ACTBL2|ALB|PGK1|HSPA1B	10	218	433|409|445|424|403|457|448|415|427|430	0.000436607	0.526316	19	0.00468823	Gene Ontology Cellular Component branch	GO:1903561	extracellular vesicle	2133
22097		"Organized structure of distinctive morphology and function, occurring outside the cell. Includes, for example, extracellular membrane vesicles (EMVs) and the cellulosomes of anaerobic bacteria and fungi." [GOC:jl, PMID:9914479]	"IEA"|"HDA"|"IDA"	ITIH4|CR2|FN1|CXCR4|ACTG1|VTN|ACTBL2|ALB|PGK1|HSPA1B	10	218	433|409|445|424|403|457|448|415|427|430	0.000438486	0.526316	19	0.00468604	Gene Ontology Cellular Component branch	GO:0043230	extracellular organelle	2134
22097		"Organized structure of distinctive morphology and function, bounded by a lipid bilayer membrane and occurring outside the cell." [GOC:isa_complete]	"IEA"|"HDA"|"IDA"	ITIH4|CR2|FN1|CXCR4|ACTG1|VTN|ACTBL2|ALB|PGK1|HSPA1B	10	218	433|409|445|424|403|457|448|415|427|430	0.000438486	0.526316	19	0.00468604	Gene Ontology Cellular Component branch	GO:0065010	extracellular membrane-bounded organelle	2134
20212		"Combining with a chemokine, and transmitting the signal from one side of the membrane to the other to initiate a change in cell activity. Chemokines are a family of small chemotactic cytokines; their name is derived from their ability to induce directed chemotaxis in nearby responsive cells. All chemokines possess a number of conserved cysteine residues involved in intramolecular disulfide bond …	"NAS"|"TAS"|"IBA"|"IEA"|"IDA"	CXCR5|CXCR4|CCR5	3	218	406|424|421	0.000477815	0.157895	19	0.115385	Gene Ontology Molecular Function	GO:0004950	chemokine receptor activity	26
20212		"Combining with a chemoattractant and transmitting the signal across the membrane by activating an associated G-protein; promotes the exchange of GDP for GTP on the alpha subunit of a heterotrimeric G-protein complex." [GOC:bf, GOC:mah]	"NAS"|"TAS"|"IBA"|"IEA"|"IDA"	CXCR5|CXCR4|CCR5	3	218	406|424|421	0.000477815	0.157895	19	0.115385	Gene Ontology Molecular Function	GO:0001637	G protein-coupled chemoattractant receptor activity	26
10842		Chemokine receptors bind chemokines	"REAC"	CXCR5|CXCR4|CCL4|CCR5	4	218	406|424|454|421	0.000500862	0.235294	17	0.0701754	Reactome pathways	REAC:R-HSA-380108	Chemokine receptors bind chemokines	57
20212		"Combining with a cytokine and transmitting the signal from one side of the membrane to the other to initiate a change in cell activity." [GOC:add, GOC:mah]	"NAS"|"TAS"|"IBA"|"IEA"|"IDA"	CXCR5|CXCR4|CD4|CCR5	4	218	406|424|412|421	0.000568491	0.210526	19	0.039604	Gene Ontology Molecular Function	GO:0004896	cytokine receptor activity	101
21031		"Any process involved in the development or functioning of the immune system, an organismal system for calibrated responses to potential internal or invasive threats." [GO_REF:0000022, GOC:add]	"NAS"|"TAS"|"IMP"|"ISS"|"IBA"|"IEA"|"IDA"	CR2|FN1|CXCR5|CXCR4|ACTG1|VTN|CD4|CD209|CD8A|CCL4|CCR5|HSPA1B	12	218	409|445|406|424|403|457|412|451|439|454|421|430	0.000799041	0.631579	19	0.00432277	Gene Ontology Biological Process	GO:0002376	immune system process	2776
22097		"The external part of the cell wall and/or plasma membrane." [GOC:jl, GOC:mtg_sensu, GOC:sm]	"IBA"|"IEA"|"IDA"|"HDA"	SDC3|CXCR5|CXCR4|CD4|CD209|CD8A|CCR5	7	218	436|406|424|412|451|439|421	0.000948033	0.368421	19	0.00775194	Gene Ontology Cellular Component branch	GO:0009986	cell surface	903
20212		"Binding to a chemokine. Chemokines are a family of small chemotactic cytokines; their name is derived from their ability to induce directed chemotaxis in nearby responsive cells. All chemokines possess a number of conserved cysteine residues involved in intramolecular disulfide bond formation. Some chemokines are considered pro-inflammatory and can be induced during an immune response to recruit…	"IPI"|"IBA"|"IEA"	CXCR5|CXCR4|CCR5	3	218	406|424|421	0.000998517	0.157895	19	0.0909091	Gene Ontology Molecular Function	GO:0019956	chemokine binding	33
21031		"Any process that results in a change in state or activity of a cell or an organism (in terms of movement, secretion, enzyme production, gene expression, etc.) as a result of a cytokine stimulus." [GOC:sl]	"IEP"|"IGI"|"IMP"|"IBA"|"IEA"|"IDA"	ITIH4|CXCR5|CXCR4|ACTG1|CD4|CCL4|CCR5|HSPA1B	8	218	433|406|424|403|412|454|421|430	0.00100773	0.421053	19	0.00858369	Gene Ontology Biological Process	GO:0034097	response to cytokine	932
21031		"Reactions, triggered in response to the presence of a foreign body or the occurrence of an injury, which result in restriction of damage to the organism attacked or prevention/recovery from the infection caused by the attack." [GOC:go_curators]	"IEP"|"TAS"|"IMP"|"IBA"|"IEA"	ITIH4|CR2|FN1|CXCR4|ACTG1|CD4|CD209|CCL4|CCR5|HSPA1B	10	218	433|409|445|424|403|412|451|454|421|430	0.00126015	0.526316	19	0.00558347	Gene Ontology Biological Process	GO:0006952	defense response	1791
21031		"The series of molecular signals initiated by a chemokine binding to its receptor on the surface of a target cell, and ending with the regulation of a downstream cellular process, e.g. transcription." [GOC:mah, GOC:signaling]	"IGI"|"IMP"|"IBA"|"IEA"|"IDA"	CXCR5|CXCR4|CCL4|CCR5	4	218	406|424|454|421	0.00165299	0.210526	19	0.0444444	Gene Ontology Biological Process	GO:0070098	chemokine-mediated signaling pathway	90
21031		"Any intracellular signal transduction in which the signal is passed on within the cell via calcium ions." [GOC:signaling]	"IMP"|"IBA"|"IEA"|"IDA"	CXCR5|CXCR4|CD4|CCL4|CCR5	5	218	406|424|412|454|421	0.001886	0.263158	19	0.0224215	Gene Ontology Biological Process	GO:0019722	calcium-mediated signaling	223
20212		"Binding to an identical protein or proteins." [GOC:jl]	"IPI"|"IEA"|"IDA"	CR2|SDC3|FN1|ACTG1|VTN|CD4|TG|CCL4|ALB|CCR5	10	218	409|436|445|403|457|412|442|454|415|421	0.00188718	0.526316	19	0.00462535	Gene Ontology Molecular Function	GO:0042802	identical protein binding	2162
8484		Viral protein interaction with cytokine and cytokine receptor	"KEGG"	CXCR5|CXCR4|CCL4|CCR5	4	218	406|424|454|421	0.00217278	0.235294	17	0.0408163	KEGG	KEGG:04061	Viral protein interaction with cytokine and cytokine receptor	98
20212		"Binding to a cytokine, any of a group of proteins that function to control the survival, growth and differentiation of tissues and cells, and which have autocrine and paracrine activity." [GOC:ai, GOC:bf, ISBN:0198599471]	"IPI"|"IBA"|"IEA"	CXCR5|CXCR4|CD4|CCR5	4	218	406|424|412|421	0.0023962	0.210526	19	0.0275862	Gene Ontology Molecular Function	GO:0019955	cytokine binding	145
21031		"Any process that results in a change in state or activity of a cell (in terms of movement, secretion, enzyme production, gene expression, etc.) as a result of a chemokine stimulus." [PMID:11113082]	"IGI"|"IMP"|"IBA"|"IEA"|"IDA"	CXCR5|CXCR4|CCL4|CCR5	4	218	406|424|454|421	0.00242273	0.210526	19	0.040404	Gene Ontology Biological Process	GO:1990869	cellular response to chemokine	99
21031		"Any process that results in a change in state or activity of a cell or an organism (in terms of movement, secretion, enzyme production, gene expression, etc.) as a result of a chemokine stimulus." [PMID:11113082]	"IGI"|"IMP"|"IBA"|"IEA"|"IDA"	CXCR5|CXCR4|CCL4|CCR5	4	218	406|424|454|421	0.00242273	0.210526	19	0.040404	Gene Ontology Biological Process	GO:1990868	response to chemokine	99
10842		Syndecan interactions	"REAC"	SDC3|FN1|VTN	3	218	436|445|457	0.00262653	0.176471	17	0.115385	Reactome pathways	REAC:R-HSA-3000170	Syndecan interactions	26
22097		"Any small, fluid-filled, spherical organelle enclosed by membrane." [GOC:mah, GOC:pz, GOC:vesicles]	"TAS"|"IEA"|"HDA"|"IDA"	ITIH4|CR2|FN1|CXCR4|ACTG1|VTN|CD4|ACTBL2|ALB|PGK1|CCR5|HSPA1B	12	218	433|409|445|424|403|457|412|448|415|427|421|430	0.00271706	0.631579	19	0.002997	Gene Ontology Cellular Component branch	GO:0031982	vesicle	4004
21031		"Any process that results in a change in state or activity of a cell or an organism (in terms of movement, secretion, enzyme production, gene expression, etc.) as a result of a disturbance in organismal or cellular homeostasis, usually, but not necessarily, exogenous (e.g. temperature, humidity, ionizing radiation)." [GOC:mah]	"IEP"|"IC"|"NAS"|"TAS"|"HMP"|"IMP"|"IBA"|"IEA"|"IDA"	ITIH4|CR2|FN1|CXCR4|ACTG1|VTN|CD4|CD209|CCL4|ALB|PGK1|CCR5|HSPA1B	13	218	433|409|445|424|403|457|412|451|454|415|427|421|430	0.00330374	0.684211	19	0.00337224	Gene Ontology Biological Process	GO:0006950	response to stress	3855
22097		"A cellular component consisting of one leaflet of a membrane bilayer and any proteins embedded or anchored in it or attached to its surface." [GOC:dos]	"IBA"|"IEA"|"IDA"	CXCR5|CXCR4|CD4|CD209|CD8A|CCR5	6	218	406|424|412|451|439|421	0.00347137	0.315789	19	0.00832178	Gene Ontology Cellular Component branch	GO:0098552	side of membrane	721
22097		"Any cellular component of a host cell. The host is an organism in which another organism, for instance a parasite or symbiont, spends part or all of its life cycle and from which it obtains nourishment and/or protection." [ISBN:0198506732]	"IEA"	VTN|CD209	2	218	457|451	0.00488961	0.105263	19	0.2	Gene Ontology Cellular Component branch	GO:0018995	host cellular component	10
21031		"The series of molecular signals initiated by the binding of a cytokine to a receptor on the surface of a cell, and ending with the regulation of a downstream cellular process, e.g. transcription." [GOC:mah, GOC:signaling, PMID:19295629]	"IGI"|"IMP"|"IBA"|"IEA"|"IDA"	CXCR5|CXCR4|CD4|CCL4|CCR5|HSPA1B	6	218	406|424|412|454|421|430	0.00516034	0.315789	19	0.012024	Gene Ontology Biological Process	GO:0019221	cytokine-mediated signaling pathway	499
20212		"Combining with a C-X-C chemokine and transmitting the signal from one side of the membrane to the other to initiate a change in cell activity. A C-X-C chemokine has a single amino acid between the first two cysteines of the characteristic four cysteine motif." [GOC:signaling, PMID:8662823]	"NAS"|"IEA"|"IDA"	CXCR5|CXCR4	2	218	406|424	0.00618064	0.105263	19	0.25	Gene Ontology Molecular Function	GO:0016494	C-X-C chemokine receptor activity	8
21031		"Any process that results in a change in state or activity of a cell or an organism (in terms of movement, secretion, enzyme production, gene expression, etc.) as a result of an external stimulus." [GOC:hb]	"IEP"|"IC"|"NAS"|"TAS"|"IMP"|"IBA"|"IEA"|"IDA"	CR2|CXCR5|CXCR4|ACTG1|VTN|CD4|CD209|CCL4|ALB|CCR5|HSPA1B	11	218	409|406|424|403|457|412|451|454|415|421|430	0.00666719	0.578947	19	0.00403966	Gene Ontology Biological Process	GO:0009605	response to external stimulus	2723
21031		"Any process that results in a change in state or activity of a cell (in terms of movement, secretion, enzyme production, gene expression, etc.) as a result of a cytokine stimulus." [GOC:mah]	"IGI"|"IMP"|"IBA"|"IEA"|"IDA"	CXCR5|CXCR4|ACTG1|CD4|CCL4|CCR5|HSPA1B	7	218	406|424|403|412|454|421|430	0.00741267	0.368421	19	0.00834327	Gene Ontology Biological Process	GO:0071345	cellular response to cytokine stimulus	839
8484		Yersinia infection	"KEGG"	FN1|ACTG1|CD4|CD8A	4	218	445|403|412|439	0.00782521	0.235294	17	0.0294118	KEGG	KEGG:05135	Yersinia infection	136
20212		"The action of a molecule that contributes to the structural integrity of a postsynaptic actin cytoskeleton." [GOC:dos]	"IBA"	ACTG1|ACTBL2	2	218	403|448	0.00794209	0.105263	19	0.222222	Gene Ontology Molecular Function	GO:0098973	structural constituent of postsynaptic actin cytoskeleton	9
20212		"Binding to one or more specific sites on a receptor molecule, a macromolecule that undergoes combination with a hormone, neurotransmitter, drug or intracellular messenger to initiate a change in cell function." [GOC:bf, GOC:ceb, ISBN:0198506732]	"IPI"|"NAS"|"TAS"|"IMP"|"IBA"|"IEA"|"IDA"	CR2|FN1|VTN|CD4|TG|CD8A|CCL4|HSPA1B	8	218	409|445|457|412|442|439|454|430	0.00863895	0.421053	19	0.00532978	Gene Ontology Molecular Function	GO:0005102	signaling receptor binding	1501
21031		"Any process involved in the controlled self-propelled movement of a cell that results in translocation of the cell from one place to another." [GOC:dgh, GOC:dph, GOC:isa_complete, GOC:mlg]	"TAS"|"IGI"|"IMP"|"IBA"|"IEA"|"IDA"	SDC3|FN1|CXCR5|CXCR4|ACTG1|VTN|ACTBL2|CCL4|CCR5	9	218	436|445|406|424|403|457|448|454|421	0.00941895	0.473684	19	0.00526624	Gene Ontology Biological Process	GO:0048870	cell motility	1709
21031		"Any process evolved to enable an interaction with an organism of a different species." [GOC:cc]	"IEP"|"TAS"|"IMP"|"IBA"|"IEA"|"IDA"	CR2|FN1|CXCR4|ACTG1|CD4|CD209|CCL4|CCR5|HSPA1B	9	218	409|445|424|403|412|451|454|421|430	0.0101217	0.473684	19	0.00522042	Gene Ontology Biological Process	GO:0044419	biological process involved in interspecies interaction between organisms	1724
8484		Cytokine-cytokine receptor interaction	"KEGG"	CXCR5|CXCR4|CD4|CCL4|CCR5	5	218	406|424|412|454|421	0.012368	0.294118	17	0.0171821	KEGG	KEGG:04060	Cytokine-cytokine receptor interaction	291
8484		Viral life cycle - HIV-1	"KEGG"	CXCR4|CD4|CCR5	3	218	424|412|421	0.014379	0.176471	17	0.0483871	KEGG	KEGG:03250	Viral life cycle - HIV-1	62
8484		Antigen processing and presentation	"KEGG"	CD4|CD8A|HSPA1B	3	218	412|439|430	0.0197478	0.176471	17	0.0434783	KEGG	KEGG:04612	Antigen processing and presentation	69
22097		"The volume enclosed by the membranes of the endoplasmic reticulum." [ISBN:0198547684]	"TAS"|"IEA"	FN1|VTN|CD4|ALB	4	218	445|457|412|415	0.0201549	0.210526	19	0.0127796	Gene Ontology Cellular Component branch	GO:0005788	endoplasmic reticulum lumen	313
8484		Chemokine signaling pathway	"KEGG"	CXCR5|CXCR4|CCL4|CCR5	4	218	406|424|454|421	0.0282419	0.235294	17	0.0210526	KEGG	KEGG:04062	Chemokine signaling pathway	190
10842		Non-integrin membrane-ECM interactions	"REAC"	SDC3|FN1|VTN	3	218	436|445|457	0.0302186	0.176471	17	0.0517241	Reactome pathways	REAC:R-HSA-3000171	Non-integrin membrane-ECM interactions	58
21031		"The controlled self-propelled movement of a cell from one site to a destination guided by molecular cues." [GOC:cjm, GOC:dph, GOC:ems, GOC:pf, Wikipedia:Cell_migration]	"TAS"|"IGI"|"IMP"|"IBA"|"IEA"|"IDA"	SDC3|FN1|CXCR5|CXCR4|ACTG1|VTN|CCL4|CCR5	8	218	436|445|406|424|403|457|454|421	0.0341366	0.421053	19	0.00534759	Gene Ontology Biological Process	GO:0016477	cell migration	1496
21031		"Any process that increases the rate, frequency, or extent of the series of events that restore integrity to a damaged tissue, following an injury." [GOC:BHF]	"IC"|"NAS"|"IMP"|"IEA"	CXCR4|ACTG1|VTN	3	218	424|403|457	0.0342685	0.157895	19	0.047619	Gene Ontology Biological Process	GO:0090303	positive regulation of wound healing	63
21031		"A multicellular organismal process by which exposure to an activating factor such as a cellular or soluble ligand results in a change in the morphology or behavior of a cell." [GOC:mgi_curators]	"NAS"|"HMP"|"ISS"|"IBA"|"IEA"|"IDA"	CR2|FN1|CXCR5|ACTG1|CD4|CD209|CD8A	7	218	409|445|406|403|412|451|439	0.0414007	0.368421	19	0.00641026	Gene Ontology Biological Process	GO:0001775	cell activation	1092
22097		"A multisubunit complex that catalyzes the acetylation of histones H4 and H2A." [GOC:mah, GOC:rb]	"IBA"	ACTG1|ACTBL2	2	218	403|448	0.0436874	0.105263	19	0.0689655	Gene Ontology Cellular Component branch	GO:0043189	H4/H2A histone acetyltransferase complex	29
22097		"A complex having histone acetylase activity on chromatin, as well as ATPase, DNA helicase and structural DNA binding activities. The complex is thought to be involved in double-strand DNA break repair. Subunits of the human complex include HTATIP/TIP60, TRRAP, RUVBL1, BUVBL2, beta-actin and BAF53/ACTL6A. In yeast, the complex has 13 subunits, including the catalytic subunit Esa1 (homologous to h…	"IBA"	ACTG1|ACTBL2	2	218	403|448	0.0436874	0.105263	19	0.0689655	Gene Ontology Cellular Component branch	GO:0035267	NuA4 histone acetyltransferase complex	29
21031		"Any process that results in a change in state or activity of a cell or an organism (in terms of movement, secretion, enzyme production, gene expression, etc.) as a result of a stimulus from another living organism." [GOC:ai]	"IEP"|"TAS"|"IMP"|"IBA"|"IEA"	CR2|CXCR4|ACTG1|CD4|CD209|CCL4|CCR5|HSPA1B	8	218	409|424|403|412|451|454|421|430	0.0437615	0.421053	19	0.00516796	Gene Ontology Biological Process	GO:0051707	response to other organism	1548
21031		"Any process that results in a change in state or activity of a cell or an organism (in terms of movement, secretion, enzyme production, gene expression, etc.) as a result of an external biotic stimulus, an external stimulus caused by, or produced by living things." [GOC:go_curators]	"IEP"|"TAS"|"IMP"|"IBA"|"IEA"	CR2|CXCR4|ACTG1|CD4|CD209|CCL4|CCR5|HSPA1B	8	218	409|424|403|412|451|454|421|430	0.0443805	0.421053	19	0.00515796	Gene Ontology Biological Process	GO:0043207	response to external biotic stimulus	1551
8484		Hematopoietic cell lineage	"KEGG"	CR2|CD4|CD8A	3	218	409|412|439	0.0460018	0.176471	17	0.0326087	KEGG	KEGG:04640	Hematopoietic cell lineage	92
8286		Peptide GPCRs	"WP"	CXCR5|CXCR4|CCR5	3	218	406|424|421	0.0479228	0.176471	17	0.0416667	WikiPathways	WP:WP24	Peptide GPCRs	72

## Sheet: GO CC 15
background size	chart color	description	Evidence codes	intersecting genes	intersection size	network.SUID	nodes.SUID	p-value	precision	query size	recall	source	term id	term name	term size
20212		"Binding to a protein or protein complex from a different species, for example a pathogen molecule binding to a host protein." [PMID:28861068]	"TAS"|"IEA"|"IDA"	CR2|CXCR4|CD4|CD209|ALB|CCR5|HSPA1B	7	218	409|424|412|451|415|421|430	1.49255e-10	0.368421	19	0.0875	Gene Ontology Molecular Function	GO:0140272	exogenous protein binding	80
8484		Virion - Human immunodeficiency virus	"KEGG"	CXCR4|CD4|CD209|CCR5	4	218	424|412|451|421	3.37192e-09	0.235294	17	0.8	KEGG	KEGG:03260	Virion - Human immunodeficiency virus	5
20212		"Combining with a virus component and mediating entry of the virus into the cell." [GOC:bf, GOC:dph, PMID:7621403, UniProtKB-KW:KW-1183]	"TAS"|"IEA"|"IDA"	CR2|CXCR4|CD4|CD209|CCR5|HSPA1B	6	218	409|424|412|451|421|430	2.0252e-08	0.315789	19	0.0759494	Gene Ontology Molecular Function	GO:0001618	virus receptor activity	79
22097		"A phospholipid microvesicle that is derived from any of several cell types, such as platelets, blood cells, endothelial cells, or others, and contains membrane receptors as well as other proteins characteristic of the parental cell. Microparticles are heterogeneous in size, and are characterized as microvesicles free of nucleic acids." [GOC:BHF, GOC:mah, PMID:16373184]	"HDA"	ITIH4|FN1|ACTG1|VTN|ALB|HSPA1B	6	218	433|445|403|457|415|430	1.92476e-07	0.315789	19	0.0441176	Gene Ontology Cellular Component branch	GO:0072562	blood microparticle	136
21031		"A process carried out by gene products in an organism that enable the organism to engage in a symbiotic relationship, a more or less intimate association, with another organism. The various forms of symbiosis include parasitism, in which the association is disadvantageous or destructive to one of the organisms; mutualism, in which the association is advantageous, or often necessary to one or bot…	"TAS"|"IEA"|"IDA"	CR2|FN1|CXCR4|CD4|CD209|CCL4|CCR5|HSPA1B	8	218	409|445|424|412|451|454|421|430	2.39732e-07	0.421053	19	0.0250784	Gene Ontology Biological Process	GO:0044403	biological process involved in symbiotic interaction	319
8286		Network map of SARS CoV 2 signaling pathway	"WP"	ITIH4|FN1|ACTG1|CD4|CD8A|CCL4|ALB|CCR5	8	218	433|445|403|412|439|454|415|421	4.72139e-07	0.470588	17	0.0368664	WikiPathways	WP:WP5115	Network map of SARS CoV 2 signaling pathway	217
10842		Binding and entry of HIV virion	"REAC"	CXCR4|CD4|CCR5	3	218	424|412|421	4.1279e-06	0.176471	17	0.75	Reactome pathways	REAC:R-HSA-173107	Binding and entry of HIV virion	4
21031		"The process by which a symbiont breaches the plasma membrane or cell envelope and enters the host cell. The process ends when the symbiont or its genome is released into the host cell." [GOC:jl]	"IEA"|"IDA"	CR2|CXCR4|CD4|CD209|CCR5|HSPA1B	6	218	409|424|412|451|421|430	5.41265e-06	0.315789	19	0.0384615	Gene Ontology Biological Process	GO:0046718	symbiont entry into host cell	156
21031		"Entry of a symbiont into the body, tissues, or cells of a host organism as part of the symbiont life cycle. The host is defined as the larger of the organisms involved in a symbiotic interaction." [GOC:vw]	"IEA"|"IDA"	CR2|CXCR4|CD4|CD209|CCR5|HSPA1B	6	218	409|424|412|451|421|430	7.047e-06	0.315789	19	0.0368098	Gene Ontology Biological Process	GO:0044409	symbiont entry into host	163
21031		"An interaction between two organisms living together in more or less intimate association. The term host is used for the larger (macro) of the two members of a symbiosis; the various forms of symbiosis include parasitism, commensalism and mutualism." [GOC:cc]	"TAS"|"IEA"|"IDA"	CR2|CXCR4|CD4|CD209|CCR5|HSPA1B	6	218	409|424|412|451|421|430	3.30171e-05	0.315789	19	0.028436	Gene Ontology Biological Process	GO:0051701	biological process involved in interaction with host	211
8286		Selective expression of chemokine receptors during T cell polarization	"WP"	CXCR4|CD4|CCL4|CCR5	4	218	424|412|454|421	3.41194e-05	0.235294	17	0.137931	WikiPathways	WP:WP4494	Selective expression of chemokine receptors during T cell polarization	29
20212		"Receiving a signal and transmitting it in a cell to initiate an immune response." [PMID:31415752, Wikipedia:Immune_receptor]	"NAS"|"TAS"|"IBA"|"IEA"|"IDA"	CR2|CXCR5|CXCR4|CD4|CCR5	5	218	409|406|424|412|421	5.03012e-05	0.263158	19	0.0344828	Gene Ontology Molecular Function	GO:0140375	immune receptor activity	145
22097		"The space external to the outermost structure of a cell. For cells without external protective or external encapsulating structures this refers to space outside of the plasma membrane. This term covers the host cell environment outside an intracellular parasite." [GOC:go_curators]	"IPI"|"NAS"|"TAS"|"IBA"|"IEA"|"HDA"|"IDA"	ITIH4|CR2|FN1|CXCR4|ACTG1|VTN|TG|ACTBL2|CD209|CD8A|CCL4|ALB|PGK1|HSPA1B	14	218	433|409|445|424|403|457|442|448|451|439|454|415|427|430	5.63152e-05	0.736842	19	0.00332305	Gene Ontology Cellular Component branch	GO:0005576	extracellular region	4213
20212		"Combining with an extracellular or intracellular messenger, and in cooperation with a nearby primary receptor, initiating a change in cell activity." [GOC:go_curators]	"NAS"|"TAS"|"IEA"	CXCR4|CD4|CD8A|CCR5	4	218	424|412|439|421	5.64579e-05	0.210526	19	0.0701754	Gene Ontology Molecular Function	GO:0015026	coreceptor activity	57
21031		"A multi-organism process in which a virus is a participant. The other participant is the host. Includes infection of a host cell, replication of the viral genome, and assembly of progeny virus particles. In some cases the viral genetic material may integrate into the host genome and only subsequently, under particular circumstances, 'complete' its life cycle." [GOC:bf, GOC:jl, GOC:mah]	"NAS"|"TAS"|"IMP"|"IEA"|"IDA"	CR2|CXCR4|CD4|CD209|CCL4|CCR5|HSPA1B	7	218	409|424|412|451|454|421|430	8.15188e-05	0.368421	19	0.016317	Gene Ontology Biological Process	GO:0016032	viral process	429
22097		"The leaflet of the plasma membrane that faces away from the cytoplasm and any proteins embedded or anchored in it or attached to its surface." [GOC:dos, GOC:tb]	"IBA"|"IEA"|"IDA"	CXCR5|CXCR4|CD4|CD209|CD8A|CCR5	6	218	406|424|412|451|439|421	9.24491e-05	0.315789	19	0.015625	Gene Ontology Cellular Component branch	GO:0009897	external side of plasma membrane	384
21031		"Any immune system process that functions in the calibrated response of an organism to a potential internal or invasive threat." [GO_REF:0000022, GOC:add]	"NAS"|"TAS"|"IMP"|"ISS"|"IBA"|"IEA"|"IDA"	CR2|CXCR5|CXCR4|ACTG1|VTN|CD4|CD209|CD8A|CCL4|CCR5|HSPA1B	11	218	409|406|424|403|457|412|451|439|454|421|430	0.000276069	0.578947	19	0.0055332	Gene Ontology Biological Process	GO:0006955	immune response	1988
20212		"Combining with a C-C chemokine and transmitting the signal from one side of the membrane to the other to initiate a change in cell activity. C-C chemokines do not have an amino acid between the first two cysteines of the characteristic four-cysteine motif." [GOC:signaling, PMID:8662823]	"NAS"|"IBA"|"IEA"|"IDA"	CXCR5|CXCR4|CCR5	3	218	406|424|421	0.000326046	0.157895	19	0.130435	Gene Ontology Molecular Function	GO:0016493	C-C chemokine receptor activity	23
22097		"That part of a multicellular organism outside the cells proper, usually taken to be outside the plasma membranes, and occupied by fluid." [ISBN:0198547684]	"IPI"|"TAS"|"IBA"|"IEA"|"HDA"|"IDA"	ITIH4|CR2|FN1|CXCR4|ACTG1|VTN|TG|ACTBL2|CCL4|ALB|PGK1|HSPA1B	12	218	433|409|445|424|403|457|442|448|454|415|427|430	0.000341821	0.631579	19	0.00363306	Gene Ontology Cellular Component branch	GO:0005615	extracellular space	3303
10842		Early Phase of HIV Life Cycle	"REAC"	CXCR4|CD4|CCR5	3	218	424|412|421	0.000372016	0.176471	17	0.214286	Reactome pathways	REAC:R-HSA-162594	Early Phase of HIV Life Cycle	14
20212		"Binding to a C-C chemokine; C-C chemokines do not have an amino acid between the first two cysteines of the characteristic four-cysteine motif." [GOC:ai]	"IPI"|"IBA"|"IEA"	CXCR5|CXCR4|CCR5	3	218	406|424|421	0.000372403	0.157895	19	0.125	Gene Ontology Molecular Function	GO:0019957	C-C chemokine binding	24
21031		"A set of processes which all viruses follow to ensure survival; includes attachment and entry of the virus particle, decoding of genome information, translation of viral mRNA by host ribosomes, genome replication, and assembly and release of viral particles containing the genome." [ISBN:1555811272]	"NAS"|"TAS"|"IMP"|"IEA"|"IDA"	CR2|CXCR4|CD4|CD209|CCR5|HSPA1B	6	218	409|424|412|451|421|430	0.000388437	0.315789	19	0.01875	Gene Ontology Biological Process	GO:0019058	viral life cycle	320
22097		"A vesicle that is released into the extracellular region by fusion of the limiting endosomal membrane of a multivesicular body with the plasma membrane. Extracellular exosomes, also simply called exosomes, have a diameter of about 40-100 nm." [GOC:BHF, GOC:mah, GOC:vesicles, PMID:15908444, PMID:17641064, PMID:19442504, PMID:19498381, PMID:22418571, PMID:24009894]	"HDA"|"IDA"	ITIH4|CR2|FN1|CXCR4|ACTG1|VTN|ACTBL2|ALB|PGK1|HSPA1B	10	218	433|409|445|424|403|457|448|415|427|430	0.000393588	0.526316	19	0.00474158	Gene Ontology Cellular Component branch	GO:0070062	extracellular exosome	2109
22097		"Any vesicle that is part of the extracellular region." [GO_REF:0000064, GOC:pm, GOC:TermGenie, PMID:24769233]	"HDA"|"IDA"	ITIH4|CR2|FN1|CXCR4|ACTG1|VTN|ACTBL2|ALB|PGK1|HSPA1B	10	218	433|409|445|424|403|457|448|415|427|430	0.000436607	0.526316	19	0.00468823	Gene Ontology Cellular Component branch	GO:1903561	extracellular vesicle	2133
22097		"Organized structure of distinctive morphology and function, occurring outside the cell. Includes, for example, extracellular membrane vesicles (EMVs) and the cellulosomes of anaerobic bacteria and fungi." [GOC:jl, PMID:9914479]	"IEA"|"HDA"|"IDA"	ITIH4|CR2|FN1|CXCR4|ACTG1|VTN|ACTBL2|ALB|PGK1|HSPA1B	10	218	433|409|445|424|403|457|448|415|427|430	0.000438486	0.526316	19	0.00468604	Gene Ontology Cellular Component branch	GO:0043230	extracellular organelle	2134
22097		"Organized structure of distinctive morphology and function, bounded by a lipid bilayer membrane and occurring outside the cell." [GOC:isa_complete]	"IEA"|"HDA"|"IDA"	ITIH4|CR2|FN1|CXCR4|ACTG1|VTN|ACTBL2|ALB|PGK1|HSPA1B	10	218	433|409|445|424|403|457|448|415|427|430	0.000438486	0.526316	19	0.00468604	Gene Ontology Cellular Component branch	GO:0065010	extracellular membrane-bounded organelle	2134
20212		"Combining with a chemokine, and transmitting the signal from one side of the membrane to the other to initiate a change in cell activity. Chemokines are a family of small chemotactic cytokines; their name is derived from their ability to induce directed chemotaxis in nearby responsive cells. All chemokines possess a number of conserved cysteine residues involved in intramolecular disulfide bond …	"NAS"|"TAS"|"IBA"|"IEA"|"IDA"	CXCR5|CXCR4|CCR5	3	218	406|424|421	0.000477815	0.157895	19	0.115385	Gene Ontology Molecular Function	GO:0004950	chemokine receptor activity	26
20212		"Combining with a chemoattractant and transmitting the signal across the membrane by activating an associated G-protein; promotes the exchange of GDP for GTP on the alpha subunit of a heterotrimeric G-protein complex." [GOC:bf, GOC:mah]	"NAS"|"TAS"|"IBA"|"IEA"|"IDA"	CXCR5|CXCR4|CCR5	3	218	406|424|421	0.000477815	0.157895	19	0.115385	Gene Ontology Molecular Function	GO:0001637	G protein-coupled chemoattractant receptor activity	26
10842		Chemokine receptors bind chemokines	"REAC"	CXCR5|CXCR4|CCL4|CCR5	4	218	406|424|454|421	0.000500862	0.235294	17	0.0701754	Reactome pathways	REAC:R-HSA-380108	Chemokine receptors bind chemokines	57
20212		"Combining with a cytokine and transmitting the signal from one side of the membrane to the other to initiate a change in cell activity." [GOC:add, GOC:mah]	"NAS"|"TAS"|"IBA"|"IEA"|"IDA"	CXCR5|CXCR4|CD4|CCR5	4	218	406|424|412|421	0.000568491	0.210526	19	0.039604	Gene Ontology Molecular Function	GO:0004896	cytokine receptor activity	101
21031		"Any process involved in the development or functioning of the immune system, an organismal system for calibrated responses to potential internal or invasive threats." [GO_REF:0000022, GOC:add]	"NAS"|"TAS"|"IMP"|"ISS"|"IBA"|"IEA"|"IDA"	CR2|FN1|CXCR5|CXCR4|ACTG1|VTN|CD4|CD209|CD8A|CCL4|CCR5|HSPA1B	12	218	409|445|406|424|403|457|412|451|439|454|421|430	0.000799041	0.631579	19	0.00432277	Gene Ontology Biological Process	GO:0002376	immune system process	2776
22097		"The external part of the cell wall and/or plasma membrane." [GOC:jl, GOC:mtg_sensu, GOC:sm]	"IBA"|"IEA"|"IDA"|"HDA"	SDC3|CXCR5|CXCR4|CD4|CD209|CD8A|CCR5	7	218	436|406|424|412|451|439|421	0.000948033	0.368421	19	0.00775194	Gene Ontology Cellular Component branch	GO:0009986	cell surface	903
20212		"Binding to a chemokine. Chemokines are a family of small chemotactic cytokines; their name is derived from their ability to induce directed chemotaxis in nearby responsive cells. All chemokines possess a number of conserved cysteine residues involved in intramolecular disulfide bond formation. Some chemokines are considered pro-inflammatory and can be induced during an immune response to recruit…	"IPI"|"IBA"|"IEA"	CXCR5|CXCR4|CCR5	3	218	406|424|421	0.000998517	0.157895	19	0.0909091	Gene Ontology Molecular Function	GO:0019956	chemokine binding	33
21031		"Any process that results in a change in state or activity of a cell or an organism (in terms of movement, secretion, enzyme production, gene expression, etc.) as a result of a cytokine stimulus." [GOC:sl]	"IEP"|"IGI"|"IMP"|"IBA"|"IEA"|"IDA"	ITIH4|CXCR5|CXCR4|ACTG1|CD4|CCL4|CCR5|HSPA1B	8	218	433|406|424|403|412|454|421|430	0.00100773	0.421053	19	0.00858369	Gene Ontology Biological Process	GO:0034097	response to cytokine	932
21031		"Reactions, triggered in response to the presence of a foreign body or the occurrence of an injury, which result in restriction of damage to the organism attacked or prevention/recovery from the infection caused by the attack." [GOC:go_curators]	"IEP"|"TAS"|"IMP"|"IBA"|"IEA"	ITIH4|CR2|FN1|CXCR4|ACTG1|CD4|CD209|CCL4|CCR5|HSPA1B	10	218	433|409|445|424|403|412|451|454|421|430	0.00126015	0.526316	19	0.00558347	Gene Ontology Biological Process	GO:0006952	defense response	1791
21031		"The series of molecular signals initiated by a chemokine binding to its receptor on the surface of a target cell, and ending with the regulation of a downstream cellular process, e.g. transcription." [GOC:mah, GOC:signaling]	"IGI"|"IMP"|"IBA"|"IEA"|"IDA"	CXCR5|CXCR4|CCL4|CCR5	4	218	406|424|454|421	0.00165299	0.210526	19	0.0444444	Gene Ontology Biological Process	GO:0070098	chemokine-mediated signaling pathway	90
21031		"Any intracellular signal transduction in which the signal is passed on within the cell via calcium ions." [GOC:signaling]	"IMP"|"IBA"|"IEA"|"IDA"	CXCR5|CXCR4|CD4|CCL4|CCR5	5	218	406|424|412|454|421	0.001886	0.263158	19	0.0224215	Gene Ontology Biological Process	GO:0019722	calcium-mediated signaling	223
20212		"Binding to an identical protein or proteins." [GOC:jl]	"IPI"|"IEA"|"IDA"	CR2|SDC3|FN1|ACTG1|VTN|CD4|TG|CCL4|ALB|CCR5	10	218	409|436|445|403|457|412|442|454|415|421	0.00188718	0.526316	19	0.00462535	Gene Ontology Molecular Function	GO:0042802	identical protein binding	2162
8484		Viral protein interaction with cytokine and cytokine receptor	"KEGG"	CXCR5|CXCR4|CCL4|CCR5	4	218	406|424|454|421	0.00217278	0.235294	17	0.0408163	KEGG	KEGG:04061	Viral protein interaction with cytokine and cytokine receptor	98
20212		"Binding to a cytokine, any of a group of proteins that function to control the survival, growth and differentiation of tissues and cells, and which have autocrine and paracrine activity." [GOC:ai, GOC:bf, ISBN:0198599471]	"IPI"|"IBA"|"IEA"	CXCR5|CXCR4|CD4|CCR5	4	218	406|424|412|421	0.0023962	0.210526	19	0.0275862	Gene Ontology Molecular Function	GO:0019955	cytokine binding	145
21031		"Any process that results in a change in state or activity of a cell (in terms of movement, secretion, enzyme production, gene expression, etc.) as a result of a chemokine stimulus." [PMID:11113082]	"IGI"|"IMP"|"IBA"|"IEA"|"IDA"	CXCR5|CXCR4|CCL4|CCR5	4	218	406|424|454|421	0.00242273	0.210526	19	0.040404	Gene Ontology Biological Process	GO:1990869	cellular response to chemokine	99
21031		"Any process that results in a change in state or activity of a cell or an organism (in terms of movement, secretion, enzyme production, gene expression, etc.) as a result of a chemokine stimulus." [PMID:11113082]	"IGI"|"IMP"|"IBA"|"IEA"|"IDA"	CXCR5|CXCR4|CCL4|CCR5	4	218	406|424|454|421	0.00242273	0.210526	19	0.040404	Gene Ontology Biological Process	GO:1990868	response to chemokine	99
10842		Syndecan interactions	"REAC"	SDC3|FN1|VTN	3	218	436|445|457	0.00262653	0.176471	17	0.115385	Reactome pathways	REAC:R-HSA-3000170	Syndecan interactions	26
22097		"Any small, fluid-filled, spherical organelle enclosed by membrane." [GOC:mah, GOC:pz, GOC:vesicles]	"TAS"|"IEA"|"HDA"|"IDA"	ITIH4|CR2|FN1|CXCR4|ACTG1|VTN|CD4|ACTBL2|ALB|PGK1|CCR5|HSPA1B	12	218	433|409|445|424|403|457|412|448|415|427|421|430	0.00271706	0.631579	19	0.002997	Gene Ontology Cellular Component branch	GO:0031982	vesicle	4004
21031		"Any process that results in a change in state or activity of a cell or an organism (in terms of movement, secretion, enzyme production, gene expression, etc.) as a result of a disturbance in organismal or cellular homeostasis, usually, but not necessarily, exogenous (e.g. temperature, humidity, ionizing radiation)." [GOC:mah]	"IEP"|"IC"|"NAS"|"TAS"|"HMP"|"IMP"|"IBA"|"IEA"|"IDA"	ITIH4|CR2|FN1|CXCR4|ACTG1|VTN|CD4|CD209|CCL4|ALB|PGK1|CCR5|HSPA1B	13	218	433|409|445|424|403|457|412|451|454|415|427|421|430	0.00330374	0.684211	19	0.00337224	Gene Ontology Biological Process	GO:0006950	response to stress	3855
22097		"A cellular component consisting of one leaflet of a membrane bilayer and any proteins embedded or anchored in it or attached to its surface." [GOC:dos]	"IBA"|"IEA"|"IDA"	CXCR5|CXCR4|CD4|CD209|CD8A|CCR5	6	218	406|424|412|451|439|421	0.00347137	0.315789	19	0.00832178	Gene Ontology Cellular Component branch	GO:0098552	side of membrane	721
22097		"Any cellular component of a host cell. The host is an organism in which another organism, for instance a parasite or symbiont, spends part or all of its life cycle and from which it obtains nourishment and/or protection." [ISBN:0198506732]	"IEA"	VTN|CD209	2	218	457|451	0.00488961	0.105263	19	0.2	Gene Ontology Cellular Component branch	GO:0018995	host cellular component	10
21031		"The series of molecular signals initiated by the binding of a cytokine to a receptor on the surface of a cell, and ending with the regulation of a downstream cellular process, e.g. transcription." [GOC:mah, GOC:signaling, PMID:19295629]	"IGI"|"IMP"|"IBA"|"IEA"|"IDA"	CXCR5|CXCR4|CD4|CCL4|CCR5|HSPA1B	6	218	406|424|412|454|421|430	0.00516034	0.315789	19	0.012024	Gene Ontology Biological Process	GO:0019221	cytokine-mediated signaling pathway	499
20212		"Combining with a C-X-C chemokine and transmitting the signal from one side of the membrane to the other to initiate a change in cell activity. A C-X-C chemokine has a single amino acid between the first two cysteines of the characteristic four cysteine motif." [GOC:signaling, PMID:8662823]	"NAS"|"IEA"|"IDA"	CXCR5|CXCR4	2	218	406|424	0.00618064	0.105263	19	0.25	Gene Ontology Molecular Function	GO:0016494	C-X-C chemokine receptor activity	8
21031		"Any process that results in a change in state or activity of a cell or an organism (in terms of movement, secretion, enzyme production, gene expression, etc.) as a result of an external stimulus." [GOC:hb]	"IEP"|"IC"|"NAS"|"TAS"|"IMP"|"IBA"|"IEA"|"IDA"	CR2|CXCR5|CXCR4|ACTG1|VTN|CD4|CD209|CCL4|ALB|CCR5|HSPA1B	11	218	409|406|424|403|457|412|451|454|415|421|430	0.00666719	0.578947	19	0.00403966	Gene Ontology Biological Process	GO:0009605	response to external stimulus	2723
21031		"Any process that results in a change in state or activity of a cell (in terms of movement, secretion, enzyme production, gene expression, etc.) as a result of a cytokine stimulus." [GOC:mah]	"IGI"|"IMP"|"IBA"|"IEA"|"IDA"	CXCR5|CXCR4|ACTG1|CD4|CCL4|CCR5|HSPA1B	7	218	406|424|403|412|454|421|430	0.00741267	0.368421	19	0.00834327	Gene Ontology Biological Process	GO:0071345	cellular response to cytokine stimulus	839
8484		Yersinia infection	"KEGG"	FN1|ACTG1|CD4|CD8A	4	218	445|403|412|439	0.00782521	0.235294	17	0.0294118	KEGG	KEGG:05135	Yersinia infection	136
20212		"The action of a molecule that contributes to the structural integrity of a postsynaptic actin cytoskeleton." [GOC:dos]	"IBA"	ACTG1|ACTBL2	2	218	403|448	0.00794209	0.105263	19	0.222222	Gene Ontology Molecular Function	GO:0098973	structural constituent of postsynaptic actin cytoskeleton	9
20212		"Binding to one or more specific sites on a receptor molecule, a macromolecule that undergoes combination with a hormone, neurotransmitter, drug or intracellular messenger to initiate a change in cell function." [GOC:bf, GOC:ceb, ISBN:0198506732]	"IPI"|"NAS"|"TAS"|"IMP"|"IBA"|"IEA"|"IDA"	CR2|FN1|VTN|CD4|TG|CD8A|CCL4|HSPA1B	8	218	409|445|457|412|442|439|454|430	0.00863895	0.421053	19	0.00532978	Gene Ontology Molecular Function	GO:0005102	signaling receptor binding	1501
21031		"Any process involved in the controlled self-propelled movement of a cell that results in translocation of the cell from one place to another." [GOC:dgh, GOC:dph, GOC:isa_complete, GOC:mlg]	"TAS"|"IGI"|"IMP"|"IBA"|"IEA"|"IDA"	SDC3|FN1|CXCR5|CXCR4|ACTG1|VTN|ACTBL2|CCL4|CCR5	9	218	436|445|406|424|403|457|448|454|421	0.00941895	0.473684	19	0.00526624	Gene Ontology Biological Process	GO:0048870	cell motility	1709
21031		"Any process evolved to enable an interaction with an organism of a different species." [GOC:cc]	"IEP"|"TAS"|"IMP"|"IBA"|"IEA"|"IDA"	CR2|FN1|CXCR4|ACTG1|CD4|CD209|CCL4|CCR5|HSPA1B	9	218	409|445|424|403|412|451|454|421|430	0.0101217	0.473684	19	0.00522042	Gene Ontology Biological Process	GO:0044419	biological process involved in interspecies interaction between organisms	1724
8484		Cytokine-cytokine receptor interaction	"KEGG"	CXCR5|CXCR4|CD4|CCL4|CCR5	5	218	406|424|412|454|421	0.012368	0.294118	17	0.0171821	KEGG	KEGG:04060	Cytokine-cytokine receptor interaction	291
8484		Viral life cycle - HIV-1	"KEGG"	CXCR4|CD4|CCR5	3	218	424|412|421	0.014379	0.176471	17	0.0483871	KEGG	KEGG:03250	Viral life cycle - HIV-1	62
8484		Antigen processing and presentation	"KEGG"	CD4|CD8A|HSPA1B	3	218	412|439|430	0.0197478	0.176471	17	0.0434783	KEGG	KEGG:04612	Antigen processing and presentation	69
22097		"The volume enclosed by the membranes of the endoplasmic reticulum." [ISBN:0198547684]	"TAS"|"IEA"	FN1|VTN|CD4|ALB	4	218	445|457|412|415	0.0201549	0.210526	19	0.0127796	Gene Ontology Cellular Component branch	GO:0005788	endoplasmic reticulum lumen	313
8484		Chemokine signaling pathway	"KEGG"	CXCR5|CXCR4|CCL4|CCR5	4	218	406|424|454|421	0.0282419	0.235294	17	0.0210526	KEGG	KEGG:04062	Chemokine signaling pathway	190
10842		Non-integrin membrane-ECM interactions	"REAC"	SDC3|FN1|VTN	3	218	436|445|457	0.0302186	0.176471	17	0.0517241	Reactome pathways	REAC:R-HSA-3000171	Non-integrin membrane-ECM interactions	58
21031		"The controlled self-propelled movement of a cell from one site to a destination guided by molecular cues." [GOC:cjm, GOC:dph, GOC:ems, GOC:pf, Wikipedia:Cell_migration]	"TAS"|"IGI"|"IMP"|"IBA"|"IEA"|"IDA"	SDC3|FN1|CXCR5|CXCR4|ACTG1|VTN|CCL4|CCR5	8	218	436|445|406|424|403|457|454|421	0.0341366	0.421053	19	0.00534759	Gene Ontology Biological Process	GO:0016477	cell migration	1496
21031		"Any process that increases the rate, frequency, or extent of the series of events that restore integrity to a damaged tissue, following an injury." [GOC:BHF]	"IC"|"NAS"|"IMP"|"IEA"	CXCR4|ACTG1|VTN	3	218	424|403|457	0.0342685	0.157895	19	0.047619	Gene Ontology Biological Process	GO:0090303	positive regulation of wound healing	63
21031		"A multicellular organismal process by which exposure to an activating factor such as a cellular or soluble ligand results in a change in the morphology or behavior of a cell." [GOC:mgi_curators]	"NAS"|"HMP"|"ISS"|"IBA"|"IEA"|"IDA"	CR2|FN1|CXCR5|ACTG1|CD4|CD209|CD8A	7	218	409|445|406|403|412|451|439	0.0414007	0.368421	19	0.00641026	Gene Ontology Biological Process	GO:0001775	cell activation	1092
22097		"A multisubunit complex that catalyzes the acetylation of histones H4 and H2A." [GOC:mah, GOC:rb]	"IBA"	ACTG1|ACTBL2	2	218	403|448	0.0436874	0.105263	19	0.0689655	Gene Ontology Cellular Component branch	GO:0043189	H4/H2A histone acetyltransferase complex	29
22097		"A complex having histone acetylase activity on chromatin, as well as ATPase, DNA helicase and structural DNA binding activities. The complex is thought to be involved in double-strand DNA break repair. Subunits of the human complex include HTATIP/TIP60, TRRAP, RUVBL1, BUVBL2, beta-actin and BAF53/ACTL6A. In yeast, the complex has 13 subunits, including the catalytic subunit Esa1 (homologous to h…	"IBA"	ACTG1|ACTBL2	2	218	403|448	0.0436874	0.105263	19	0.0689655	Gene Ontology Cellular Component branch	GO:0035267	NuA4 histone acetyltransferase complex	29
21031		"Any process that results in a change in state or activity of a cell or an organism (in terms of movement, secretion, enzyme production, gene expression, etc.) as a result of a stimulus from another living organism." [GOC:ai]	"IEP"|"TAS"|"IMP"|"IBA"|"IEA"	CR2|CXCR4|ACTG1|CD4|CD209|CCL4|CCR5|HSPA1B	8	218	409|424|403|412|451|454|421|430	0.0437615	0.421053	19	0.00516796	Gene Ontology Biological Process	GO:0051707	response to other organism	1548
21031		"Any process that results in a change in state or activity of a cell or an organism (in terms of movement, secretion, enzyme production, gene expression, etc.) as a result of an external biotic stimulus, an external stimulus caused by, or produced by living things." [GOC:go_curators]	"IEP"|"TAS"|"IMP"|"IBA"|"IEA"	CR2|CXCR4|ACTG1|CD4|CD209|CCL4|CCR5|HSPA1B	8	218	409|424|403|412|451|454|421|430	0.0443805	0.421053	19	0.00515796	Gene Ontology Biological Process	GO:0043207	response to external biotic stimulus	1551
8484		Hematopoietic cell lineage	"KEGG"	CR2|CD4|CD8A	3	218	409|412|439	0.0460018	0.176471	17	0.0326087	KEGG	KEGG:04640	Hematopoietic cell lineage	92
8286		Peptide GPCRs	"WP"	CXCR5|CXCR4|CCR5	3	218	406|424|421	0.0479228	0.176471	17	0.0416667	WikiPathways	WP:WP24	Peptide GPCRs	72

## Sheet: KEGG
background size	chart color	description	Evidence codes	intersecting genes	intersection size	network.SUID	nodes.SUID	p-value	precision	query size	recall	source	term id	term name	term size
20212		"Binding to a protein or protein complex from a different species, for example a pathogen molecule binding to a host protein." [PMID:28861068]	"TAS"|"IEA"|"IDA"	CR2|CXCR4|CD4|CD209|ALB|CCR5|HSPA1B	7	218	409|424|412|451|415|421|430	1.49255e-10	0.368421	19	0.0875	Gene Ontology Molecular Function	GO:0140272	exogenous protein binding	80
8484		Cytokine-cytokine receptor interaction	"KEGG"	CXCR5|CXCR4|CD4|CCL4|CCR5	5	218	406|424|412|454|421	0.012368	0.294118	17	0.0171821	KEGG	KEGG:04060	Cytokine-cytokine receptor interaction	291
20212		"Combining with a virus component and mediating entry of the virus into the cell." [GOC:bf, GOC:dph, PMID:7621403, UniProtKB-KW:KW-1183]	"TAS"|"IEA"|"IDA"	CR2|CXCR4|CD4|CD209|CCR5|HSPA1B	6	218	409|424|412|451|421|430	2.0252e-08	0.315789	19	0.0759494	Gene Ontology Molecular Function	GO:0001618	virus receptor activity	79
22097		"A phospholipid microvesicle that is derived from any of several cell types, such as platelets, blood cells, endothelial cells, or others, and contains membrane receptors as well as other proteins characteristic of the parental cell. Microparticles are heterogeneous in size, and are characterized as microvesicles free of nucleic acids." [GOC:BHF, GOC:mah, PMID:16373184]	"HDA"	ITIH4|FN1|ACTG1|VTN|ALB|HSPA1B	6	218	433|445|403|457|415|430	1.92476e-07	0.315789	19	0.0441176	Gene Ontology Cellular Component branch	GO:0072562	blood microparticle	136
21031		"A process carried out by gene products in an organism that enable the organism to engage in a symbiotic relationship, a more or less intimate association, with another organism. The various forms of symbiosis include parasitism, in which the association is disadvantageous or destructive to one of the organisms; mutualism, in which the association is advantageous, or often necessary to one or bot…	"TAS"|"IEA"|"IDA"	CR2|FN1|CXCR4|CD4|CD209|CCL4|CCR5|HSPA1B	8	218	409|445|424|412|451|454|421|430	2.39732e-07	0.421053	19	0.0250784	Gene Ontology Biological Process	GO:0044403	biological process involved in symbiotic interaction	319
8286		Network map of SARS CoV 2 signaling pathway	"WP"	ITIH4|FN1|ACTG1|CD4|CD8A|CCL4|ALB|CCR5	8	218	433|445|403|412|439|454|415|421	4.72139e-07	0.470588	17	0.0368664	WikiPathways	WP:WP5115	Network map of SARS CoV 2 signaling pathway	217
10842		Binding and entry of HIV virion	"REAC"	CXCR4|CD4|CCR5	3	218	424|412|421	4.1279e-06	0.176471	17	0.75	Reactome pathways	REAC:R-HSA-173107	Binding and entry of HIV virion	4
21031		"The process by which a symbiont breaches the plasma membrane or cell envelope and enters the host cell. The process ends when the symbiont or its genome is released into the host cell." [GOC:jl]	"IEA"|"IDA"	CR2|CXCR4|CD4|CD209|CCR5|HSPA1B	6	218	409|424|412|451|421|430	5.41265e-06	0.315789	19	0.0384615	Gene Ontology Biological Process	GO:0046718	symbiont entry into host cell	156
21031		"Entry of a symbiont into the body, tissues, or cells of a host organism as part of the symbiont life cycle. The host is defined as the larger of the organisms involved in a symbiotic interaction." [GOC:vw]	"IEA"|"IDA"	CR2|CXCR4|CD4|CD209|CCR5|HSPA1B	6	218	409|424|412|451|421|430	7.047e-06	0.315789	19	0.0368098	Gene Ontology Biological Process	GO:0044409	symbiont entry into host	163
21031		"An interaction between two organisms living together in more or less intimate association. The term host is used for the larger (macro) of the two members of a symbiosis; the various forms of symbiosis include parasitism, commensalism and mutualism." [GOC:cc]	"TAS"|"IEA"|"IDA"	CR2|CXCR4|CD4|CD209|CCR5|HSPA1B	6	218	409|424|412|451|421|430	3.30171e-05	0.315789	19	0.028436	Gene Ontology Biological Process	GO:0051701	biological process involved in interaction with host	211
8286		Selective expression of chemokine receptors during T cell polarization	"WP"	CXCR4|CD4|CCL4|CCR5	4	218	424|412|454|421	3.41194e-05	0.235294	17	0.137931	WikiPathways	WP:WP4494	Selective expression of chemokine receptors during T cell polarization	29
20212		"Receiving a signal and transmitting it in a cell to initiate an immune response." [PMID:31415752, Wikipedia:Immune_receptor]	"NAS"|"TAS"|"IBA"|"IEA"|"IDA"	CR2|CXCR5|CXCR4|CD4|CCR5	5	218	409|406|424|412|421	5.03012e-05	0.263158	19	0.0344828	Gene Ontology Molecular Function	GO:0140375	immune receptor activity	145
22097		"The space external to the outermost structure of a cell. For cells without external protective or external encapsulating structures this refers to space outside of the plasma membrane. This term covers the host cell environment outside an intracellular parasite." [GOC:go_curators]	"IPI"|"NAS"|"TAS"|"IBA"|"IEA"|"HDA"|"IDA"	ITIH4|CR2|FN1|CXCR4|ACTG1|VTN|TG|ACTBL2|CD209|CD8A|CCL4|ALB|PGK1|HSPA1B	14	218	433|409|445|424|403|457|442|448|451|439|454|415|427|430	5.63152e-05	0.736842	19	0.00332305	Gene Ontology Cellular Component branch	GO:0005576	extracellular region	4213
20212		"Combining with an extracellular or intracellular messenger, and in cooperation with a nearby primary receptor, initiating a change in cell activity." [GOC:go_curators]	"NAS"|"TAS"|"IEA"	CXCR4|CD4|CD8A|CCR5	4	218	424|412|439|421	5.64579e-05	0.210526	19	0.0701754	Gene Ontology Molecular Function	GO:0015026	coreceptor activity	57
21031		"A multi-organism process in which a virus is a participant. The other participant is the host. Includes infection of a host cell, replication of the viral genome, and assembly of progeny virus particles. In some cases the viral genetic material may integrate into the host genome and only subsequently, under particular circumstances, 'complete' its life cycle." [GOC:bf, GOC:jl, GOC:mah]	"NAS"|"TAS"|"IMP"|"IEA"|"IDA"	CR2|CXCR4|CD4|CD209|CCL4|CCR5|HSPA1B	7	218	409|424|412|451|454|421|430	8.15188e-05	0.368421	19	0.016317	Gene Ontology Biological Process	GO:0016032	viral process	429
22097		"The leaflet of the plasma membrane that faces away from the cytoplasm and any proteins embedded or anchored in it or attached to its surface." [GOC:dos, GOC:tb]	"IBA"|"IEA"|"IDA"	CXCR5|CXCR4|CD4|CD209|CD8A|CCR5	6	218	406|424|412|451|439|421	9.24491e-05	0.315789	19	0.015625	Gene Ontology Cellular Component branch	GO:0009897	external side of plasma membrane	384
21031		"Any immune system process that functions in the calibrated response of an organism to a potential internal or invasive threat." [GO_REF:0000022, GOC:add]	"NAS"|"TAS"|"IMP"|"ISS"|"IBA"|"IEA"|"IDA"	CR2|CXCR5|CXCR4|ACTG1|VTN|CD4|CD209|CD8A|CCL4|CCR5|HSPA1B	11	218	409|406|424|403|457|412|451|439|454|421|430	0.000276069	0.578947	19	0.0055332	Gene Ontology Biological Process	GO:0006955	immune response	1988
20212		"Combining with a C-C chemokine and transmitting the signal from one side of the membrane to the other to initiate a change in cell activity. C-C chemokines do not have an amino acid between the first two cysteines of the characteristic four-cysteine motif." [GOC:signaling, PMID:8662823]	"NAS"|"IBA"|"IEA"|"IDA"	CXCR5|CXCR4|CCR5	3	218	406|424|421	0.000326046	0.157895	19	0.130435	Gene Ontology Molecular Function	GO:0016493	C-C chemokine receptor activity	23
22097		"That part of a multicellular organism outside the cells proper, usually taken to be outside the plasma membranes, and occupied by fluid." [ISBN:0198547684]	"IPI"|"TAS"|"IBA"|"IEA"|"HDA"|"IDA"	ITIH4|CR2|FN1|CXCR4|ACTG1|VTN|TG|ACTBL2|CCL4|ALB|PGK1|HSPA1B	12	218	433|409|445|424|403|457|442|448|454|415|427|430	0.000341821	0.631579	19	0.00363306	Gene Ontology Cellular Component branch	GO:0005615	extracellular space	3303
10842		Early Phase of HIV Life Cycle	"REAC"	CXCR4|CD4|CCR5	3	218	424|412|421	0.000372016	0.176471	17	0.214286	Reactome pathways	REAC:R-HSA-162594	Early Phase of HIV Life Cycle	14
20212		"Binding to a C-C chemokine; C-C chemokines do not have an amino acid between the first two cysteines of the characteristic four-cysteine motif." [GOC:ai]	"IPI"|"IBA"|"IEA"	CXCR5|CXCR4|CCR5	3	218	406|424|421	0.000372403	0.157895	19	0.125	Gene Ontology Molecular Function	GO:0019957	C-C chemokine binding	24
21031		"A set of processes which all viruses follow to ensure survival; includes attachment and entry of the virus particle, decoding of genome information, translation of viral mRNA by host ribosomes, genome replication, and assembly and release of viral particles containing the genome." [ISBN:1555811272]	"NAS"|"TAS"|"IMP"|"IEA"|"IDA"	CR2|CXCR4|CD4|CD209|CCR5|HSPA1B	6	218	409|424|412|451|421|430	0.000388437	0.315789	19	0.01875	Gene Ontology Biological Process	GO:0019058	viral life cycle	320
22097		"A vesicle that is released into the extracellular region by fusion of the limiting endosomal membrane of a multivesicular body with the plasma membrane. Extracellular exosomes, also simply called exosomes, have a diameter of about 40-100 nm." [GOC:BHF, GOC:mah, GOC:vesicles, PMID:15908444, PMID:17641064, PMID:19442504, PMID:19498381, PMID:22418571, PMID:24009894]	"HDA"|"IDA"	ITIH4|CR2|FN1|CXCR4|ACTG1|VTN|ACTBL2|ALB|PGK1|HSPA1B	10	218	433|409|445|424|403|457|448|415|427|430	0.000393588	0.526316	19	0.00474158	Gene Ontology Cellular Component branch	GO:0070062	extracellular exosome	2109
22097		"Any vesicle that is part of the extracellular region." [GO_REF:0000064, GOC:pm, GOC:TermGenie, PMID:24769233]	"HDA"|"IDA"	ITIH4|CR2|FN1|CXCR4|ACTG1|VTN|ACTBL2|ALB|PGK1|HSPA1B	10	218	433|409|445|424|403|457|448|415|427|430	0.000436607	0.526316	19	0.00468823	Gene Ontology Cellular Component branch	GO:1903561	extracellular vesicle	2133
22097		"Organized structure of distinctive morphology and function, occurring outside the cell. Includes, for example, extracellular membrane vesicles (EMVs) and the cellulosomes of anaerobic bacteria and fungi." [GOC:jl, PMID:9914479]	"IEA"|"HDA"|"IDA"	ITIH4|CR2|FN1|CXCR4|ACTG1|VTN|ACTBL2|ALB|PGK1|HSPA1B	10	218	433|409|445|424|403|457|448|415|427|430	0.000438486	0.526316	19	0.00468604	Gene Ontology Cellular Component branch	GO:0043230	extracellular organelle	2134
22097		"Organized structure of distinctive morphology and function, bounded by a lipid bilayer membrane and occurring outside the cell." [GOC:isa_complete]	"IEA"|"HDA"|"IDA"	ITIH4|CR2|FN1|CXCR4|ACTG1|VTN|ACTBL2|ALB|PGK1|HSPA1B	10	218	433|409|445|424|403|457|448|415|427|430	0.000438486	0.526316	19	0.00468604	Gene Ontology Cellular Component branch	GO:0065010	extracellular membrane-bounded organelle	2134
20212		"Combining with a chemokine, and transmitting the signal from one side of the membrane to the other to initiate a change in cell activity. Chemokines are a family of small chemotactic cytokines; their name is derived from their ability to induce directed chemotaxis in nearby responsive cells. All chemokines possess a number of conserved cysteine residues involved in intramolecular disulfide bond …	"NAS"|"TAS"|"IBA"|"IEA"|"IDA"	CXCR5|CXCR4|CCR5	3	218	406|424|421	0.000477815	0.157895	19	0.115385	Gene Ontology Molecular Function	GO:0004950	chemokine receptor activity	26
20212		"Combining with a chemoattractant and transmitting the signal across the membrane by activating an associated G-protein; promotes the exchange of GDP for GTP on the alpha subunit of a heterotrimeric G-protein complex." [GOC:bf, GOC:mah]	"NAS"|"TAS"|"IBA"|"IEA"|"IDA"	CXCR5|CXCR4|CCR5	3	218	406|424|421	0.000477815	0.157895	19	0.115385	Gene Ontology Molecular Function	GO:0001637	G protein-coupled chemoattractant receptor activity	26
10842		Chemokine receptors bind chemokines	"REAC"	CXCR5|CXCR4|CCL4|CCR5	4	218	406|424|454|421	0.000500862	0.235294	17	0.0701754	Reactome pathways	REAC:R-HSA-380108	Chemokine receptors bind chemokines	57
20212		"Combining with a cytokine and transmitting the signal from one side of the membrane to the other to initiate a change in cell activity." [GOC:add, GOC:mah]	"NAS"|"TAS"|"IBA"|"IEA"|"IDA"	CXCR5|CXCR4|CD4|CCR5	4	218	406|424|412|421	0.000568491	0.210526	19	0.039604	Gene Ontology Molecular Function	GO:0004896	cytokine receptor activity	101
21031		"Any process involved in the development or functioning of the immune system, an organismal system for calibrated responses to potential internal or invasive threats." [GO_REF:0000022, GOC:add]	"NAS"|"TAS"|"IMP"|"ISS"|"IBA"|"IEA"|"IDA"	CR2|FN1|CXCR5|CXCR4|ACTG1|VTN|CD4|CD209|CD8A|CCL4|CCR5|HSPA1B	12	218	409|445|406|424|403|457|412|451|439|454|421|430	0.000799041	0.631579	19	0.00432277	Gene Ontology Biological Process	GO:0002376	immune system process	2776
22097		"The external part of the cell wall and/or plasma membrane." [GOC:jl, GOC:mtg_sensu, GOC:sm]	"IBA"|"IEA"|"IDA"|"HDA"	SDC3|CXCR5|CXCR4|CD4|CD209|CD8A|CCR5	7	218	436|406|424|412|451|439|421	0.000948033	0.368421	19	0.00775194	Gene Ontology Cellular Component branch	GO:0009986	cell surface	903
20212		"Binding to a chemokine. Chemokines are a family of small chemotactic cytokines; their name is derived from their ability to induce directed chemotaxis in nearby responsive cells. All chemokines possess a number of conserved cysteine residues involved in intramolecular disulfide bond formation. Some chemokines are considered pro-inflammatory and can be induced during an immune response to recruit…	"IPI"|"IBA"|"IEA"	CXCR5|CXCR4|CCR5	3	218	406|424|421	0.000998517	0.157895	19	0.0909091	Gene Ontology Molecular Function	GO:0019956	chemokine binding	33
21031		"Any process that results in a change in state or activity of a cell or an organism (in terms of movement, secretion, enzyme production, gene expression, etc.) as a result of a cytokine stimulus." [GOC:sl]	"IEP"|"IGI"|"IMP"|"IBA"|"IEA"|"IDA"	ITIH4|CXCR5|CXCR4|ACTG1|CD4|CCL4|CCR5|HSPA1B	8	218	433|406|424|403|412|454|421|430	0.00100773	0.421053	19	0.00858369	Gene Ontology Biological Process	GO:0034097	response to cytokine	932
21031		"Reactions, triggered in response to the presence of a foreign body or the occurrence of an injury, which result in restriction of damage to the organism attacked or prevention/recovery from the infection caused by the attack." [GOC:go_curators]	"IEP"|"TAS"|"IMP"|"IBA"|"IEA"	ITIH4|CR2|FN1|CXCR4|ACTG1|CD4|CD209|CCL4|CCR5|HSPA1B	10	218	433|409|445|424|403|412|451|454|421|430	0.00126015	0.526316	19	0.00558347	Gene Ontology Biological Process	GO:0006952	defense response	1791
21031		"The series of molecular signals initiated by a chemokine binding to its receptor on the surface of a target cell, and ending with the regulation of a downstream cellular process, e.g. transcription." [GOC:mah, GOC:signaling]	"IGI"|"IMP"|"IBA"|"IEA"|"IDA"	CXCR5|CXCR4|CCL4|CCR5	4	218	406|424|454|421	0.00165299	0.210526	19	0.0444444	Gene Ontology Biological Process	GO:0070098	chemokine-mediated signaling pathway	90
21031		"Any intracellular signal transduction in which the signal is passed on within the cell via calcium ions." [GOC:signaling]	"IMP"|"IBA"|"IEA"|"IDA"	CXCR5|CXCR4|CD4|CCL4|CCR5	5	218	406|424|412|454|421	0.001886	0.263158	19	0.0224215	Gene Ontology Biological Process	GO:0019722	calcium-mediated signaling	223
20212		"Binding to an identical protein or proteins." [GOC:jl]	"IPI"|"IEA"|"IDA"	CR2|SDC3|FN1|ACTG1|VTN|CD4|TG|CCL4|ALB|CCR5	10	218	409|436|445|403|457|412|442|454|415|421	0.00188718	0.526316	19	0.00462535	Gene Ontology Molecular Function	GO:0042802	identical protein binding	2162
8484		Virion - Human immunodeficiency virus	"KEGG"	CXCR4|CD4|CD209|CCR5	4	218	424|412|451|421	3.37192e-09	0.235294	17	0.8	KEGG	KEGG:03260	Virion - Human immunodeficiency virus	5
20212		"Binding to a cytokine, any of a group of proteins that function to control the survival, growth and differentiation of tissues and cells, and which have autocrine and paracrine activity." [GOC:ai, GOC:bf, ISBN:0198599471]	"IPI"|"IBA"|"IEA"	CXCR5|CXCR4|CD4|CCR5	4	218	406|424|412|421	0.0023962	0.210526	19	0.0275862	Gene Ontology Molecular Function	GO:0019955	cytokine binding	145
21031		"Any process that results in a change in state or activity of a cell (in terms of movement, secretion, enzyme production, gene expression, etc.) as a result of a chemokine stimulus." [PMID:11113082]	"IGI"|"IMP"|"IBA"|"IEA"|"IDA"	CXCR5|CXCR4|CCL4|CCR5	4	218	406|424|454|421	0.00242273	0.210526	19	0.040404	Gene Ontology Biological Process	GO:1990869	cellular response to chemokine	99
21031		"Any process that results in a change in state or activity of a cell or an organism (in terms of movement, secretion, enzyme production, gene expression, etc.) as a result of a chemokine stimulus." [PMID:11113082]	"IGI"|"IMP"|"IBA"|"IEA"|"IDA"	CXCR5|CXCR4|CCL4|CCR5	4	218	406|424|454|421	0.00242273	0.210526	19	0.040404	Gene Ontology Biological Process	GO:1990868	response to chemokine	99
10842		Syndecan interactions	"REAC"	SDC3|FN1|VTN	3	218	436|445|457	0.00262653	0.176471	17	0.115385	Reactome pathways	REAC:R-HSA-3000170	Syndecan interactions	26
22097		"Any small, fluid-filled, spherical organelle enclosed by membrane." [GOC:mah, GOC:pz, GOC:vesicles]	"TAS"|"IEA"|"HDA"|"IDA"	ITIH4|CR2|FN1|CXCR4|ACTG1|VTN|CD4|ACTBL2|ALB|PGK1|CCR5|HSPA1B	12	218	433|409|445|424|403|457|412|448|415|427|421|430	0.00271706	0.631579	19	0.002997	Gene Ontology Cellular Component branch	GO:0031982	vesicle	4004
21031		"Any process that results in a change in state or activity of a cell or an organism (in terms of movement, secretion, enzyme production, gene expression, etc.) as a result of a disturbance in organismal or cellular homeostasis, usually, but not necessarily, exogenous (e.g. temperature, humidity, ionizing radiation)." [GOC:mah]	"IEP"|"IC"|"NAS"|"TAS"|"HMP"|"IMP"|"IBA"|"IEA"|"IDA"	ITIH4|CR2|FN1|CXCR4|ACTG1|VTN|CD4|CD209|CCL4|ALB|PGK1|CCR5|HSPA1B	13	218	433|409|445|424|403|457|412|451|454|415|427|421|430	0.00330374	0.684211	19	0.00337224	Gene Ontology Biological Process	GO:0006950	response to stress	3855
22097		"A cellular component consisting of one leaflet of a membrane bilayer and any proteins embedded or anchored in it or attached to its surface." [GOC:dos]	"IBA"|"IEA"|"IDA"	CXCR5|CXCR4|CD4|CD209|CD8A|CCR5	6	218	406|424|412|451|439|421	0.00347137	0.315789	19	0.00832178	Gene Ontology Cellular Component branch	GO:0098552	side of membrane	721
22097		"Any cellular component of a host cell. The host is an organism in which another organism, for instance a parasite or symbiont, spends part or all of its life cycle and from which it obtains nourishment and/or protection." [ISBN:0198506732]	"IEA"	VTN|CD209	2	218	457|451	0.00488961	0.105263	19	0.2	Gene Ontology Cellular Component branch	GO:0018995	host cellular component	10
21031		"The series of molecular signals initiated by the binding of a cytokine to a receptor on the surface of a cell, and ending with the regulation of a downstream cellular process, e.g. transcription." [GOC:mah, GOC:signaling, PMID:19295629]	"IGI"|"IMP"|"IBA"|"IEA"|"IDA"	CXCR5|CXCR4|CD4|CCL4|CCR5|HSPA1B	6	218	406|424|412|454|421|430	0.00516034	0.315789	19	0.012024	Gene Ontology Biological Process	GO:0019221	cytokine-mediated signaling pathway	499
20212		"Combining with a C-X-C chemokine and transmitting the signal from one side of the membrane to the other to initiate a change in cell activity. A C-X-C chemokine has a single amino acid between the first two cysteines of the characteristic four cysteine motif." [GOC:signaling, PMID:8662823]	"NAS"|"IEA"|"IDA"	CXCR5|CXCR4	2	218	406|424	0.00618064	0.105263	19	0.25	Gene Ontology Molecular Function	GO:0016494	C-X-C chemokine receptor activity	8
21031		"Any process that results in a change in state or activity of a cell or an organism (in terms of movement, secretion, enzyme production, gene expression, etc.) as a result of an external stimulus." [GOC:hb]	"IEP"|"IC"|"NAS"|"TAS"|"IMP"|"IBA"|"IEA"|"IDA"	CR2|CXCR5|CXCR4|ACTG1|VTN|CD4|CD209|CCL4|ALB|CCR5|HSPA1B	11	218	409|406|424|403|457|412|451|454|415|421|430	0.00666719	0.578947	19	0.00403966	Gene Ontology Biological Process	GO:0009605	response to external stimulus	2723
21031		"Any process that results in a change in state or activity of a cell (in terms of movement, secretion, enzyme production, gene expression, etc.) as a result of a cytokine stimulus." [GOC:mah]	"IGI"|"IMP"|"IBA"|"IEA"|"IDA"	CXCR5|CXCR4|ACTG1|CD4|CCL4|CCR5|HSPA1B	7	218	406|424|403|412|454|421|430	0.00741267	0.368421	19	0.00834327	Gene Ontology Biological Process	GO:0071345	cellular response to cytokine stimulus	839
8484		Viral protein interaction with cytokine and cytokine receptor	"KEGG"	CXCR5|CXCR4|CCL4|CCR5	4	218	406|424|454|421	0.00217278	0.235294	17	0.0408163	KEGG	KEGG:04061	Viral protein interaction with cytokine and cytokine receptor	98
20212		"The action of a molecule that contributes to the structural integrity of a postsynaptic actin cytoskeleton." [GOC:dos]	"IBA"	ACTG1|ACTBL2	2	218	403|448	0.00794209	0.105263	19	0.222222	Gene Ontology Molecular Function	GO:0098973	structural constituent of postsynaptic actin cytoskeleton	9
20212		"Binding to one or more specific sites on a receptor molecule, a macromolecule that undergoes combination with a hormone, neurotransmitter, drug or intracellular messenger to initiate a change in cell function." [GOC:bf, GOC:ceb, ISBN:0198506732]	"IPI"|"NAS"|"TAS"|"IMP"|"IBA"|"IEA"|"IDA"	CR2|FN1|VTN|CD4|TG|CD8A|CCL4|HSPA1B	8	218	409|445|457|412|442|439|454|430	0.00863895	0.421053	19	0.00532978	Gene Ontology Molecular Function	GO:0005102	signaling receptor binding	1501
21031		"Any process involved in the controlled self-propelled movement of a cell that results in translocation of the cell from one place to another." [GOC:dgh, GOC:dph, GOC:isa_complete, GOC:mlg]	"TAS"|"IGI"|"IMP"|"IBA"|"IEA"|"IDA"	SDC3|FN1|CXCR5|CXCR4|ACTG1|VTN|ACTBL2|CCL4|CCR5	9	218	436|445|406|424|403|457|448|454|421	0.00941895	0.473684	19	0.00526624	Gene Ontology Biological Process	GO:0048870	cell motility	1709
21031		"Any process evolved to enable an interaction with an organism of a different species." [GOC:cc]	"IEP"|"TAS"|"IMP"|"IBA"|"IEA"|"IDA"	CR2|FN1|CXCR4|ACTG1|CD4|CD209|CCL4|CCR5|HSPA1B	9	218	409|445|424|403|412|451|454|421|430	0.0101217	0.473684	19	0.00522042	Gene Ontology Biological Process	GO:0044419	biological process involved in interspecies interaction between organisms	1724
8484		Yersinia infection	"KEGG"	FN1|ACTG1|CD4|CD8A	4	218	445|403|412|439	0.00782521	0.235294	17	0.0294118	KEGG	KEGG:05135	Yersinia infection	136
8484		Chemokine signaling pathway	"KEGG"	CXCR5|CXCR4|CCL4|CCR5	4	218	406|424|454|421	0.0282419	0.235294	17	0.0210526	KEGG	KEGG:04062	Chemokine signaling pathway	190
8484		Viral life cycle - HIV-1	"KEGG"	CXCR4|CD4|CCR5	3	218	424|412|421	0.014379	0.176471	17	0.0483871	KEGG	KEGG:03250	Viral life cycle - HIV-1	62
22097		"The volume enclosed by the membranes of the endoplasmic reticulum." [ISBN:0198547684]	"TAS"|"IEA"	FN1|VTN|CD4|ALB	4	218	445|457|412|415	0.0201549	0.210526	19	0.0127796	Gene Ontology Cellular Component branch	GO:0005788	endoplasmic reticulum lumen	313
8484		Antigen processing and presentation	"KEGG"	CD4|CD8A|HSPA1B	3	218	412|439|430	0.0197478	0.176471	17	0.0434783	KEGG	KEGG:04612	Antigen processing and presentation	69
10842		Non-integrin membrane-ECM interactions	"REAC"	SDC3|FN1|VTN	3	218	436|445|457	0.0302186	0.176471	17	0.0517241	Reactome pathways	REAC:R-HSA-3000171	Non-integrin membrane-ECM interactions	58
21031		"The controlled self-propelled movement of a cell from one site to a destination guided by molecular cues." [GOC:cjm, GOC:dph, GOC:ems, GOC:pf, Wikipedia:Cell_migration]	"TAS"|"IGI"|"IMP"|"IBA"|"IEA"|"IDA"	SDC3|FN1|CXCR5|CXCR4|ACTG1|VTN|CCL4|CCR5	8	218	436|445|406|424|403|457|454|421	0.0341366	0.421053	19	0.00534759	Gene Ontology Biological Process	GO:0016477	cell migration	1496
21031		"Any process that increases the rate, frequency, or extent of the series of events that restore integrity to a damaged tissue, following an injury." [GOC:BHF]	"IC"|"NAS"|"IMP"|"IEA"	CXCR4|ACTG1|VTN	3	218	424|403|457	0.0342685	0.157895	19	0.047619	Gene Ontology Biological Process	GO:0090303	positive regulation of wound healing	63
21031		"A multicellular organismal process by which exposure to an activating factor such as a cellular or soluble ligand results in a change in the morphology or behavior of a cell." [GOC:mgi_curators]	"NAS"|"HMP"|"ISS"|"IBA"|"IEA"|"IDA"	CR2|FN1|CXCR5|ACTG1|CD4|CD209|CD8A	7	218	409|445|406|403|412|451|439	0.0414007	0.368421	19	0.00641026	Gene Ontology Biological Process	GO:0001775	cell activation	1092
22097		"A multisubunit complex that catalyzes the acetylation of histones H4 and H2A." [GOC:mah, GOC:rb]	"IBA"	ACTG1|ACTBL2	2	218	403|448	0.0436874	0.105263	19	0.0689655	Gene Ontology Cellular Component branch	GO:0043189	H4/H2A histone acetyltransferase complex	29
22097		"A complex having histone acetylase activity on chromatin, as well as ATPase, DNA helicase and structural DNA binding activities. The complex is thought to be involved in double-strand DNA break repair. Subunits of the human complex include HTATIP/TIP60, TRRAP, RUVBL1, BUVBL2, beta-actin and BAF53/ACTL6A. In yeast, the complex has 13 subunits, including the catalytic subunit Esa1 (homologous to h…	"IBA"	ACTG1|ACTBL2	2	218	403|448	0.0436874	0.105263	19	0.0689655	Gene Ontology Cellular Component branch	GO:0035267	NuA4 histone acetyltransferase complex	29
21031		"Any process that results in a change in state or activity of a cell or an organism (in terms of movement, secretion, enzyme production, gene expression, etc.) as a result of a stimulus from another living organism." [GOC:ai]	"IEP"|"TAS"|"IMP"|"IBA"|"IEA"	CR2|CXCR4|ACTG1|CD4|CD209|CCL4|CCR5|HSPA1B	8	218	409|424|403|412|451|454|421|430	0.0437615	0.421053	19	0.00516796	Gene Ontology Biological Process	GO:0051707	response to other organism	1548
21031		"Any process that results in a change in state or activity of a cell or an organism (in terms of movement, secretion, enzyme production, gene expression, etc.) as a result of an external biotic stimulus, an external stimulus caused by, or produced by living things." [GOC:go_curators]	"IEP"|"TAS"|"IMP"|"IBA"|"IEA"	CR2|CXCR4|ACTG1|CD4|CD209|CCL4|CCR5|HSPA1B	8	218	409|424|403|412|451|454|421|430	0.0443805	0.421053	19	0.00515796	Gene Ontology Biological Process	GO:0043207	response to external biotic stimulus	1551
8484		Hematopoietic cell lineage	"KEGG"	CR2|CD4|CD8A	3	218	409|412|439	0.0460018	0.176471	17	0.0326087	KEGG	KEGG:04640	Hematopoietic cell lineage	92
8286		Peptide GPCRs	"WP"	CXCR5|CXCR4|CCR5	3	218	406|424|421	0.0479228	0.176471	17	0.0416667	WikiPathways	WP:WP24	Peptide GPCRs	72

## Sheet: Reactome
background size	chart color	description	Evidence codes	intersecting genes	intersection size	network.SUID	nodes.SUID	p-value	precision	query size	recall	source	term id	term name	term size
20212		"Binding to a protein or protein complex from a different species, for example a pathogen molecule binding to a host protein." [PMID:28861068]	"TAS"|"IEA"|"IDA"	CR2|CXCR4|CD4|CD209|ALB|CCR5|HSPA1B	7	218	409|424|412|451|415|421|430	1.49255e-10	0.368421	19	0.0875	Gene Ontology Molecular Function	GO:0140272	exogenous protein binding	80
8484		Virion - Human immunodeficiency virus	"KEGG"	CXCR4|CD4|CD209|CCR5	4	218	424|412|451|421	3.37192e-09	0.235294	17	0.8	KEGG	KEGG:03260	Virion - Human immunodeficiency virus	5
20212		"Combining with a virus component and mediating entry of the virus into the cell." [GOC:bf, GOC:dph, PMID:7621403, UniProtKB-KW:KW-1183]	"TAS"|"IEA"|"IDA"	CR2|CXCR4|CD4|CD209|CCR5|HSPA1B	6	218	409|424|412|451|421|430	2.0252e-08	0.315789	19	0.0759494	Gene Ontology Molecular Function	GO:0001618	virus receptor activity	79
22097		"A phospholipid microvesicle that is derived from any of several cell types, such as platelets, blood cells, endothelial cells, or others, and contains membrane receptors as well as other proteins characteristic of the parental cell. Microparticles are heterogeneous in size, and are characterized as microvesicles free of nucleic acids." [GOC:BHF, GOC:mah, PMID:16373184]	"HDA"	ITIH4|FN1|ACTG1|VTN|ALB|HSPA1B	6	218	433|445|403|457|415|430	1.92476e-07	0.315789	19	0.0441176	Gene Ontology Cellular Component branch	GO:0072562	blood microparticle	136
21031		"A process carried out by gene products in an organism that enable the organism to engage in a symbiotic relationship, a more or less intimate association, with another organism. The various forms of symbiosis include parasitism, in which the association is disadvantageous or destructive to one of the organisms; mutualism, in which the association is advantageous, or often necessary to one or bot…	"TAS"|"IEA"|"IDA"	CR2|FN1|CXCR4|CD4|CD209|CCL4|CCR5|HSPA1B	8	218	409|445|424|412|451|454|421|430	2.39732e-07	0.421053	19	0.0250784	Gene Ontology Biological Process	GO:0044403	biological process involved in symbiotic interaction	319
8286		Network map of SARS CoV 2 signaling pathway	"WP"	ITIH4|FN1|ACTG1|CD4|CD8A|CCL4|ALB|CCR5	8	218	433|445|403|412|439|454|415|421	4.72139e-07	0.470588	17	0.0368664	WikiPathways	WP:WP5115	Network map of SARS CoV 2 signaling pathway	217
10842		Chemokine receptors bind chemokines	"REAC"	CXCR5|CXCR4|CCL4|CCR5	4	218	406|424|454|421	0.000500862	0.235294	17	0.0701754	Reactome pathways	REAC:R-HSA-380108	Chemokine receptors bind chemokines	57
21031		"The process by which a symbiont breaches the plasma membrane or cell envelope and enters the host cell. The process ends when the symbiont or its genome is released into the host cell." [GOC:jl]	"IEA"|"IDA"	CR2|CXCR4|CD4|CD209|CCR5|HSPA1B	6	218	409|424|412|451|421|430	5.41265e-06	0.315789	19	0.0384615	Gene Ontology Biological Process	GO:0046718	symbiont entry into host cell	156
21031		"Entry of a symbiont into the body, tissues, or cells of a host organism as part of the symbiont life cycle. The host is defined as the larger of the organisms involved in a symbiotic interaction." [GOC:vw]	"IEA"|"IDA"	CR2|CXCR4|CD4|CD209|CCR5|HSPA1B	6	218	409|424|412|451|421|430	7.047e-06	0.315789	19	0.0368098	Gene Ontology Biological Process	GO:0044409	symbiont entry into host	163
21031		"An interaction between two organisms living together in more or less intimate association. The term host is used for the larger (macro) of the two members of a symbiosis; the various forms of symbiosis include parasitism, commensalism and mutualism." [GOC:cc]	"TAS"|"IEA"|"IDA"	CR2|CXCR4|CD4|CD209|CCR5|HSPA1B	6	218	409|424|412|451|421|430	3.30171e-05	0.315789	19	0.028436	Gene Ontology Biological Process	GO:0051701	biological process involved in interaction with host	211
8286		Selective expression of chemokine receptors during T cell polarization	"WP"	CXCR4|CD4|CCL4|CCR5	4	218	424|412|454|421	3.41194e-05	0.235294	17	0.137931	WikiPathways	WP:WP4494	Selective expression of chemokine receptors during T cell polarization	29
20212		"Receiving a signal and transmitting it in a cell to initiate an immune response." [PMID:31415752, Wikipedia:Immune_receptor]	"NAS"|"TAS"|"IBA"|"IEA"|"IDA"	CR2|CXCR5|CXCR4|CD4|CCR5	5	218	409|406|424|412|421	5.03012e-05	0.263158	19	0.0344828	Gene Ontology Molecular Function	GO:0140375	immune receptor activity	145
22097		"The space external to the outermost structure of a cell. For cells without external protective or external encapsulating structures this refers to space outside of the plasma membrane. This term covers the host cell environment outside an intracellular parasite." [GOC:go_curators]	"IPI"|"NAS"|"TAS"|"IBA"|"IEA"|"HDA"|"IDA"	ITIH4|CR2|FN1|CXCR4|ACTG1|VTN|TG|ACTBL2|CD209|CD8A|CCL4|ALB|PGK1|HSPA1B	14	218	433|409|445|424|403|457|442|448|451|439|454|415|427|430	5.63152e-05	0.736842	19	0.00332305	Gene Ontology Cellular Component branch	GO:0005576	extracellular region	4213
20212		"Combining with an extracellular or intracellular messenger, and in cooperation with a nearby primary receptor, initiating a change in cell activity." [GOC:go_curators]	"NAS"|"TAS"|"IEA"	CXCR4|CD4|CD8A|CCR5	4	218	424|412|439|421	5.64579e-05	0.210526	19	0.0701754	Gene Ontology Molecular Function	GO:0015026	coreceptor activity	57
21031		"A multi-organism process in which a virus is a participant. The other participant is the host. Includes infection of a host cell, replication of the viral genome, and assembly of progeny virus particles. In some cases the viral genetic material may integrate into the host genome and only subsequently, under particular circumstances, 'complete' its life cycle." [GOC:bf, GOC:jl, GOC:mah]	"NAS"|"TAS"|"IMP"|"IEA"|"IDA"	CR2|CXCR4|CD4|CD209|CCL4|CCR5|HSPA1B	7	218	409|424|412|451|454|421|430	8.15188e-05	0.368421	19	0.016317	Gene Ontology Biological Process	GO:0016032	viral process	429
22097		"The leaflet of the plasma membrane that faces away from the cytoplasm and any proteins embedded or anchored in it or attached to its surface." [GOC:dos, GOC:tb]	"IBA"|"IEA"|"IDA"	CXCR5|CXCR4|CD4|CD209|CD8A|CCR5	6	218	406|424|412|451|439|421	9.24491e-05	0.315789	19	0.015625	Gene Ontology Cellular Component branch	GO:0009897	external side of plasma membrane	384
21031		"Any immune system process that functions in the calibrated response of an organism to a potential internal or invasive threat." [GO_REF:0000022, GOC:add]	"NAS"|"TAS"|"IMP"|"ISS"|"IBA"|"IEA"|"IDA"	CR2|CXCR5|CXCR4|ACTG1|VTN|CD4|CD209|CD8A|CCL4|CCR5|HSPA1B	11	218	409|406|424|403|457|412|451|439|454|421|430	0.000276069	0.578947	19	0.0055332	Gene Ontology Biological Process	GO:0006955	immune response	1988
20212		"Combining with a C-C chemokine and transmitting the signal from one side of the membrane to the other to initiate a change in cell activity. C-C chemokines do not have an amino acid between the first two cysteines of the characteristic four-cysteine motif." [GOC:signaling, PMID:8662823]	"NAS"|"IBA"|"IEA"|"IDA"	CXCR5|CXCR4|CCR5	3	218	406|424|421	0.000326046	0.157895	19	0.130435	Gene Ontology Molecular Function	GO:0016493	C-C chemokine receptor activity	23
22097		"That part of a multicellular organism outside the cells proper, usually taken to be outside the plasma membranes, and occupied by fluid." [ISBN:0198547684]	"IPI"|"TAS"|"IBA"|"IEA"|"HDA"|"IDA"	ITIH4|CR2|FN1|CXCR4|ACTG1|VTN|TG|ACTBL2|CCL4|ALB|PGK1|HSPA1B	12	218	433|409|445|424|403|457|442|448|454|415|427|430	0.000341821	0.631579	19	0.00363306	Gene Ontology Cellular Component branch	GO:0005615	extracellular space	3303
10842		Binding and entry of HIV virion	"REAC"	CXCR4|CD4|CCR5	3	218	424|412|421	4.1279e-06	0.176471	17	0.75	Reactome pathways	REAC:R-HSA-173107	Binding and entry of HIV virion	4
20212		"Binding to a C-C chemokine; C-C chemokines do not have an amino acid between the first two cysteines of the characteristic four-cysteine motif." [GOC:ai]	"IPI"|"IBA"|"IEA"	CXCR5|CXCR4|CCR5	3	218	406|424|421	0.000372403	0.157895	19	0.125	Gene Ontology Molecular Function	GO:0019957	C-C chemokine binding	24
21031		"A set of processes which all viruses follow to ensure survival; includes attachment and entry of the virus particle, decoding of genome information, translation of viral mRNA by host ribosomes, genome replication, and assembly and release of viral particles containing the genome." [ISBN:1555811272]	"NAS"|"TAS"|"IMP"|"IEA"|"IDA"	CR2|CXCR4|CD4|CD209|CCR5|HSPA1B	6	218	409|424|412|451|421|430	0.000388437	0.315789	19	0.01875	Gene Ontology Biological Process	GO:0019058	viral life cycle	320
22097		"A vesicle that is released into the extracellular region by fusion of the limiting endosomal membrane of a multivesicular body with the plasma membrane. Extracellular exosomes, also simply called exosomes, have a diameter of about 40-100 nm." [GOC:BHF, GOC:mah, GOC:vesicles, PMID:15908444, PMID:17641064, PMID:19442504, PMID:19498381, PMID:22418571, PMID:24009894]	"HDA"|"IDA"	ITIH4|CR2|FN1|CXCR4|ACTG1|VTN|ACTBL2|ALB|PGK1|HSPA1B	10	218	433|409|445|424|403|457|448|415|427|430	0.000393588	0.526316	19	0.00474158	Gene Ontology Cellular Component branch	GO:0070062	extracellular exosome	2109
22097		"Any vesicle that is part of the extracellular region." [GO_REF:0000064, GOC:pm, GOC:TermGenie, PMID:24769233]	"HDA"|"IDA"	ITIH4|CR2|FN1|CXCR4|ACTG1|VTN|ACTBL2|ALB|PGK1|HSPA1B	10	218	433|409|445|424|403|457|448|415|427|430	0.000436607	0.526316	19	0.00468823	Gene Ontology Cellular Component branch	GO:1903561	extracellular vesicle	2133
22097		"Organized structure of distinctive morphology and function, occurring outside the cell. Includes, for example, extracellular membrane vesicles (EMVs) and the cellulosomes of anaerobic bacteria and fungi." [GOC:jl, PMID:9914479]	"IEA"|"HDA"|"IDA"	ITIH4|CR2|FN1|CXCR4|ACTG1|VTN|ACTBL2|ALB|PGK1|HSPA1B	10	218	433|409|445|424|403|457|448|415|427|430	0.000438486	0.526316	19	0.00468604	Gene Ontology Cellular Component branch	GO:0043230	extracellular organelle	2134
22097		"Organized structure of distinctive morphology and function, bounded by a lipid bilayer membrane and occurring outside the cell." [GOC:isa_complete]	"IEA"|"HDA"|"IDA"	ITIH4|CR2|FN1|CXCR4|ACTG1|VTN|ACTBL2|ALB|PGK1|HSPA1B	10	218	433|409|445|424|403|457|448|415|427|430	0.000438486	0.526316	19	0.00468604	Gene Ontology Cellular Component branch	GO:0065010	extracellular membrane-bounded organelle	2134
20212		"Combining with a chemokine, and transmitting the signal from one side of the membrane to the other to initiate a change in cell activity. Chemokines are a family of small chemotactic cytokines; their name is derived from their ability to induce directed chemotaxis in nearby responsive cells. All chemokines possess a number of conserved cysteine residues involved in intramolecular disulfide bond …	"NAS"|"TAS"|"IBA"|"IEA"|"IDA"	CXCR5|CXCR4|CCR5	3	218	406|424|421	0.000477815	0.157895	19	0.115385	Gene Ontology Molecular Function	GO:0004950	chemokine receptor activity	26
20212		"Combining with a chemoattractant and transmitting the signal across the membrane by activating an associated G-protein; promotes the exchange of GDP for GTP on the alpha subunit of a heterotrimeric G-protein complex." [GOC:bf, GOC:mah]	"NAS"|"TAS"|"IBA"|"IEA"|"IDA"	CXCR5|CXCR4|CCR5	3	218	406|424|421	0.000477815	0.157895	19	0.115385	Gene Ontology Molecular Function	GO:0001637	G protein-coupled chemoattractant receptor activity	26
10842		Early Phase of HIV Life Cycle	"REAC"	CXCR4|CD4|CCR5	3	218	424|412|421	0.000372016	0.176471	17	0.214286	Reactome pathways	REAC:R-HSA-162594	Early Phase of HIV Life Cycle	14
20212		"Combining with a cytokine and transmitting the signal from one side of the membrane to the other to initiate a change in cell activity." [GOC:add, GOC:mah]	"NAS"|"TAS"|"IBA"|"IEA"|"IDA"	CXCR5|CXCR4|CD4|CCR5	4	218	406|424|412|421	0.000568491	0.210526	19	0.039604	Gene Ontology Molecular Function	GO:0004896	cytokine receptor activity	101
21031		"Any process involved in the development or functioning of the immune system, an organismal system for calibrated responses to potential internal or invasive threats." [GO_REF:0000022, GOC:add]	"NAS"|"TAS"|"IMP"|"ISS"|"IBA"|"IEA"|"IDA"	CR2|FN1|CXCR5|CXCR4|ACTG1|VTN|CD4|CD209|CD8A|CCL4|CCR5|HSPA1B	12	218	409|445|406|424|403|457|412|451|439|454|421|430	0.000799041	0.631579	19	0.00432277	Gene Ontology Biological Process	GO:0002376	immune system process	2776
22097		"The external part of the cell wall and/or plasma membrane." [GOC:jl, GOC:mtg_sensu, GOC:sm]	"IBA"|"IEA"|"IDA"|"HDA"	SDC3|CXCR5|CXCR4|CD4|CD209|CD8A|CCR5	7	218	436|406|424|412|451|439|421	0.000948033	0.368421	19	0.00775194	Gene Ontology Cellular Component branch	GO:0009986	cell surface	903
20212		"Binding to a chemokine. Chemokines are a family of small chemotactic cytokines; their name is derived from their ability to induce directed chemotaxis in nearby responsive cells. All chemokines possess a number of conserved cysteine residues involved in intramolecular disulfide bond formation. Some chemokines are considered pro-inflammatory and can be induced during an immune response to recruit…	"IPI"|"IBA"|"IEA"	CXCR5|CXCR4|CCR5	3	218	406|424|421	0.000998517	0.157895	19	0.0909091	Gene Ontology Molecular Function	GO:0019956	chemokine binding	33
21031		"Any process that results in a change in state or activity of a cell or an organism (in terms of movement, secretion, enzyme production, gene expression, etc.) as a result of a cytokine stimulus." [GOC:sl]	"IEP"|"IGI"|"IMP"|"IBA"|"IEA"|"IDA"	ITIH4|CXCR5|CXCR4|ACTG1|CD4|CCL4|CCR5|HSPA1B	8	218	433|406|424|403|412|454|421|430	0.00100773	0.421053	19	0.00858369	Gene Ontology Biological Process	GO:0034097	response to cytokine	932
21031		"Reactions, triggered in response to the presence of a foreign body or the occurrence of an injury, which result in restriction of damage to the organism attacked or prevention/recovery from the infection caused by the attack." [GOC:go_curators]	"IEP"|"TAS"|"IMP"|"IBA"|"IEA"	ITIH4|CR2|FN1|CXCR4|ACTG1|CD4|CD209|CCL4|CCR5|HSPA1B	10	218	433|409|445|424|403|412|451|454|421|430	0.00126015	0.526316	19	0.00558347	Gene Ontology Biological Process	GO:0006952	defense response	1791
21031		"The series of molecular signals initiated by a chemokine binding to its receptor on the surface of a target cell, and ending with the regulation of a downstream cellular process, e.g. transcription." [GOC:mah, GOC:signaling]	"IGI"|"IMP"|"IBA"|"IEA"|"IDA"	CXCR5|CXCR4|CCL4|CCR5	4	218	406|424|454|421	0.00165299	0.210526	19	0.0444444	Gene Ontology Biological Process	GO:0070098	chemokine-mediated signaling pathway	90
21031		"Any intracellular signal transduction in which the signal is passed on within the cell via calcium ions." [GOC:signaling]	"IMP"|"IBA"|"IEA"|"IDA"	CXCR5|CXCR4|CD4|CCL4|CCR5	5	218	406|424|412|454|421	0.001886	0.263158	19	0.0224215	Gene Ontology Biological Process	GO:0019722	calcium-mediated signaling	223
20212		"Binding to an identical protein or proteins." [GOC:jl]	"IPI"|"IEA"|"IDA"	CR2|SDC3|FN1|ACTG1|VTN|CD4|TG|CCL4|ALB|CCR5	10	218	409|436|445|403|457|412|442|454|415|421	0.00188718	0.526316	19	0.00462535	Gene Ontology Molecular Function	GO:0042802	identical protein binding	2162
8484		Viral protein interaction with cytokine and cytokine receptor	"KEGG"	CXCR5|CXCR4|CCL4|CCR5	4	218	406|424|454|421	0.00217278	0.235294	17	0.0408163	KEGG	KEGG:04061	Viral protein interaction with cytokine and cytokine receptor	98
20212		"Binding to a cytokine, any of a group of proteins that function to control the survival, growth and differentiation of tissues and cells, and which have autocrine and paracrine activity." [GOC:ai, GOC:bf, ISBN:0198599471]	"IPI"|"IBA"|"IEA"	CXCR5|CXCR4|CD4|CCR5	4	218	406|424|412|421	0.0023962	0.210526	19	0.0275862	Gene Ontology Molecular Function	GO:0019955	cytokine binding	145
21031		"Any process that results in a change in state or activity of a cell (in terms of movement, secretion, enzyme production, gene expression, etc.) as a result of a chemokine stimulus." [PMID:11113082]	"IGI"|"IMP"|"IBA"|"IEA"|"IDA"	CXCR5|CXCR4|CCL4|CCR5	4	218	406|424|454|421	0.00242273	0.210526	19	0.040404	Gene Ontology Biological Process	GO:1990869	cellular response to chemokine	99
21031		"Any process that results in a change in state or activity of a cell or an organism (in terms of movement, secretion, enzyme production, gene expression, etc.) as a result of a chemokine stimulus." [PMID:11113082]	"IGI"|"IMP"|"IBA"|"IEA"|"IDA"	CXCR5|CXCR4|CCL4|CCR5	4	218	406|424|454|421	0.00242273	0.210526	19	0.040404	Gene Ontology Biological Process	GO:1990868	response to chemokine	99
10842		Syndecan interactions	"REAC"	SDC3|FN1|VTN	3	218	436|445|457	0.00262653	0.176471	17	0.115385	Reactome pathways	REAC:R-HSA-3000170	Syndecan interactions	26
22097		"Any small, fluid-filled, spherical organelle enclosed by membrane." [GOC:mah, GOC:pz, GOC:vesicles]	"TAS"|"IEA"|"HDA"|"IDA"	ITIH4|CR2|FN1|CXCR4|ACTG1|VTN|CD4|ACTBL2|ALB|PGK1|CCR5|HSPA1B	12	218	433|409|445|424|403|457|412|448|415|427|421|430	0.00271706	0.631579	19	0.002997	Gene Ontology Cellular Component branch	GO:0031982	vesicle	4004
21031		"Any process that results in a change in state or activity of a cell or an organism (in terms of movement, secretion, enzyme production, gene expression, etc.) as a result of a disturbance in organismal or cellular homeostasis, usually, but not necessarily, exogenous (e.g. temperature, humidity, ionizing radiation)." [GOC:mah]	"IEP"|"IC"|"NAS"|"TAS"|"HMP"|"IMP"|"IBA"|"IEA"|"IDA"	ITIH4|CR2|FN1|CXCR4|ACTG1|VTN|CD4|CD209|CCL4|ALB|PGK1|CCR5|HSPA1B	13	218	433|409|445|424|403|457|412|451|454|415|427|421|430	0.00330374	0.684211	19	0.00337224	Gene Ontology Biological Process	GO:0006950	response to stress	3855
22097		"A cellular component consisting of one leaflet of a membrane bilayer and any proteins embedded or anchored in it or attached to its surface." [GOC:dos]	"IBA"|"IEA"|"IDA"	CXCR5|CXCR4|CD4|CD209|CD8A|CCR5	6	218	406|424|412|451|439|421	0.00347137	0.315789	19	0.00832178	Gene Ontology Cellular Component branch	GO:0098552	side of membrane	721
22097		"Any cellular component of a host cell. The host is an organism in which another organism, for instance a parasite or symbiont, spends part or all of its life cycle and from which it obtains nourishment and/or protection." [ISBN:0198506732]	"IEA"	VTN|CD209	2	218	457|451	0.00488961	0.105263	19	0.2	Gene Ontology Cellular Component branch	GO:0018995	host cellular component	10
21031		"The series of molecular signals initiated by the binding of a cytokine to a receptor on the surface of a cell, and ending with the regulation of a downstream cellular process, e.g. transcription." [GOC:mah, GOC:signaling, PMID:19295629]	"IGI"|"IMP"|"IBA"|"IEA"|"IDA"	CXCR5|CXCR4|CD4|CCL4|CCR5|HSPA1B	6	218	406|424|412|454|421|430	0.00516034	0.315789	19	0.012024	Gene Ontology Biological Process	GO:0019221	cytokine-mediated signaling pathway	499
20212		"Combining with a C-X-C chemokine and transmitting the signal from one side of the membrane to the other to initiate a change in cell activity. A C-X-C chemokine has a single amino acid between the first two cysteines of the characteristic four cysteine motif." [GOC:signaling, PMID:8662823]	"NAS"|"IEA"|"IDA"	CXCR5|CXCR4	2	218	406|424	0.00618064	0.105263	19	0.25	Gene Ontology Molecular Function	GO:0016494	C-X-C chemokine receptor activity	8
21031		"Any process that results in a change in state or activity of a cell or an organism (in terms of movement, secretion, enzyme production, gene expression, etc.) as a result of an external stimulus." [GOC:hb]	"IEP"|"IC"|"NAS"|"TAS"|"IMP"|"IBA"|"IEA"|"IDA"	CR2|CXCR5|CXCR4|ACTG1|VTN|CD4|CD209|CCL4|ALB|CCR5|HSPA1B	11	218	409|406|424|403|457|412|451|454|415|421|430	0.00666719	0.578947	19	0.00403966	Gene Ontology Biological Process	GO:0009605	response to external stimulus	2723
21031		"Any process that results in a change in state or activity of a cell (in terms of movement, secretion, enzyme production, gene expression, etc.) as a result of a cytokine stimulus." [GOC:mah]	"IGI"|"IMP"|"IBA"|"IEA"|"IDA"	CXCR5|CXCR4|ACTG1|CD4|CCL4|CCR5|HSPA1B	7	218	406|424|403|412|454|421|430	0.00741267	0.368421	19	0.00834327	Gene Ontology Biological Process	GO:0071345	cellular response to cytokine stimulus	839
8484		Yersinia infection	"KEGG"	FN1|ACTG1|CD4|CD8A	4	218	445|403|412|439	0.00782521	0.235294	17	0.0294118	KEGG	KEGG:05135	Yersinia infection	136
20212		"The action of a molecule that contributes to the structural integrity of a postsynaptic actin cytoskeleton." [GOC:dos]	"IBA"	ACTG1|ACTBL2	2	218	403|448	0.00794209	0.105263	19	0.222222	Gene Ontology Molecular Function	GO:0098973	structural constituent of postsynaptic actin cytoskeleton	9
20212		"Binding to one or more specific sites on a receptor molecule, a macromolecule that undergoes combination with a hormone, neurotransmitter, drug or intracellular messenger to initiate a change in cell function." [GOC:bf, GOC:ceb, ISBN:0198506732]	"IPI"|"NAS"|"TAS"|"IMP"|"IBA"|"IEA"|"IDA"	CR2|FN1|VTN|CD4|TG|CD8A|CCL4|HSPA1B	8	218	409|445|457|412|442|439|454|430	0.00863895	0.421053	19	0.00532978	Gene Ontology Molecular Function	GO:0005102	signaling receptor binding	1501
21031		"Any process involved in the controlled self-propelled movement of a cell that results in translocation of the cell from one place to another." [GOC:dgh, GOC:dph, GOC:isa_complete, GOC:mlg]	"TAS"|"IGI"|"IMP"|"IBA"|"IEA"|"IDA"	SDC3|FN1|CXCR5|CXCR4|ACTG1|VTN|ACTBL2|CCL4|CCR5	9	218	436|445|406|424|403|457|448|454|421	0.00941895	0.473684	19	0.00526624	Gene Ontology Biological Process	GO:0048870	cell motility	1709
21031		"Any process evolved to enable an interaction with an organism of a different species." [GOC:cc]	"IEP"|"TAS"|"IMP"|"IBA"|"IEA"|"IDA"	CR2|FN1|CXCR4|ACTG1|CD4|CD209|CCL4|CCR5|HSPA1B	9	218	409|445|424|403|412|451|454|421|430	0.0101217	0.473684	19	0.00522042	Gene Ontology Biological Process	GO:0044419	biological process involved in interspecies interaction between organisms	1724
8484		Cytokine-cytokine receptor interaction	"KEGG"	CXCR5|CXCR4|CD4|CCL4|CCR5	5	218	406|424|412|454|421	0.012368	0.294118	17	0.0171821	KEGG	KEGG:04060	Cytokine-cytokine receptor interaction	291
8484		Viral life cycle - HIV-1	"KEGG"	CXCR4|CD4|CCR5	3	218	424|412|421	0.014379	0.176471	17	0.0483871	KEGG	KEGG:03250	Viral life cycle - HIV-1	62
8484		Antigen processing and presentation	"KEGG"	CD4|CD8A|HSPA1B	3	218	412|439|430	0.0197478	0.176471	17	0.0434783	KEGG	KEGG:04612	Antigen processing and presentation	69
22097		"The volume enclosed by the membranes of the endoplasmic reticulum." [ISBN:0198547684]	"TAS"|"IEA"	FN1|VTN|CD4|ALB	4	218	445|457|412|415	0.0201549	0.210526	19	0.0127796	Gene Ontology Cellular Component branch	GO:0005788	endoplasmic reticulum lumen	313
8484		Chemokine signaling pathway	"KEGG"	CXCR5|CXCR4|CCL4|CCR5	4	218	406|424|454|421	0.0282419	0.235294	17	0.0210526	KEGG	KEGG:04062	Chemokine signaling pathway	190
10842		Non-integrin membrane-ECM interactions	"REAC"	SDC3|FN1|VTN	3	218	436|445|457	0.0302186	0.176471	17	0.0517241	Reactome pathways	REAC:R-HSA-3000171	Non-integrin membrane-ECM interactions	58
21031		"The controlled self-propelled movement of a cell from one site to a destination guided by molecular cues." [GOC:cjm, GOC:dph, GOC:ems, GOC:pf, Wikipedia:Cell_migration]	"TAS"|"IGI"|"IMP"|"IBA"|"IEA"|"IDA"	SDC3|FN1|CXCR5|CXCR4|ACTG1|VTN|CCL4|CCR5	8	218	436|445|406|424|403|457|454|421	0.0341366	0.421053	19	0.00534759	Gene Ontology Biological Process	GO:0016477	cell migration	1496
21031		"Any process that increases the rate, frequency, or extent of the series of events that restore integrity to a damaged tissue, following an injury." [GOC:BHF]	"IC"|"NAS"|"IMP"|"IEA"	CXCR4|ACTG1|VTN	3	218	424|403|457	0.0342685	0.157895	19	0.047619	Gene Ontology Biological Process	GO:0090303	positive regulation of wound healing	63
21031		"A multicellular organismal process by which exposure to an activating factor such as a cellular or soluble ligand results in a change in the morphology or behavior of a cell." [GOC:mgi_curators]	"NAS"|"HMP"|"ISS"|"IBA"|"IEA"|"IDA"	CR2|FN1|CXCR5|ACTG1|CD4|CD209|CD8A	7	218	409|445|406|403|412|451|439	0.0414007	0.368421	19	0.00641026	Gene Ontology Biological Process	GO:0001775	cell activation	1092
22097		"A multisubunit complex that catalyzes the acetylation of histones H4 and H2A." [GOC:mah, GOC:rb]	"IBA"	ACTG1|ACTBL2	2	218	403|448	0.0436874	0.105263	19	0.0689655	Gene Ontology Cellular Component branch	GO:0043189	H4/H2A histone acetyltransferase complex	29
22097		"A complex having histone acetylase activity on chromatin, as well as ATPase, DNA helicase and structural DNA binding activities. The complex is thought to be involved in double-strand DNA break repair. Subunits of the human complex include HTATIP/TIP60, TRRAP, RUVBL1, BUVBL2, beta-actin and BAF53/ACTL6A. In yeast, the complex has 13 subunits, including the catalytic subunit Esa1 (homologous to h…	"IBA"	ACTG1|ACTBL2	2	218	403|448	0.0436874	0.105263	19	0.0689655	Gene Ontology Cellular Component branch	GO:0035267	NuA4 histone acetyltransferase complex	29
21031		"Any process that results in a change in state or activity of a cell or an organism (in terms of movement, secretion, enzyme production, gene expression, etc.) as a result of a stimulus from another living organism." [GOC:ai]	"IEP"|"TAS"|"IMP"|"IBA"|"IEA"	CR2|CXCR4|ACTG1|CD4|CD209|CCL4|CCR5|HSPA1B	8	218	409|424|403|412|451|454|421|430	0.0437615	0.421053	19	0.00516796	Gene Ontology Biological Process	GO:0051707	response to other organism	1548
21031		"Any process that results in a change in state or activity of a cell or an organism (in terms of movement, secretion, enzyme production, gene expression, etc.) as a result of an external biotic stimulus, an external stimulus caused by, or produced by living things." [GOC:go_curators]	"IEP"|"TAS"|"IMP"|"IBA"|"IEA"	CR2|CXCR4|ACTG1|CD4|CD209|CCL4|CCR5|HSPA1B	8	218	409|424|403|412|451|454|421|430	0.0443805	0.421053	19	0.00515796	Gene Ontology Biological Process	GO:0043207	response to external biotic stimulus	1551
8484		Hematopoietic cell lineage	"KEGG"	CR2|CD4|CD8A	3	218	409|412|439	0.0460018	0.176471	17	0.0326087	KEGG	KEGG:04640	Hematopoietic cell lineage	92
8286		Peptide GPCRs	"WP"	CXCR5|CXCR4|CCR5	3	218	406|424|421	0.0479228	0.176471	17	0.0416667	WikiPathways	WP:WP24	Peptide GPCRs	72
